# Supplementary material for: LINC00958 and HOXC13-AS as key candidate biomarkers in head and neck squamous cell carcinoma by integrated bioinformatics analysis
Source: PeerJ. 2020 Feb 13;8:e8557. doi: 10.7717/peerj.8557 (PMC7024572; doi:10.7717/peerj.8557)
Supplement: Table S1 [file peerj-08-8557-s002.xlsx]

## Sheet: default
Sample_title	bcr_patient_barcode	Institutions	vital_status	days_to_death	days_to_last_followup	outcome	time	pathologic_stage	pathology_T_stage	pathology_N_stage	pathology_M_stage	age_at_initial_pathologic_diagnosis	gender	race	other_dx	tumor_tissue_site	date_of_initial_pathologic_diagnosis	days_to_last_known_alive	radiation_therapy	histological_type	number_pack_years_smoked	year_of_tobacco_smoking_onset	number_of_lymph_nodes	ethnicity	years_to_birth	additional_studies	additional_surgery_locoregional_procedure	additional_surgery_metastatic_procedure	alcohol_history_documented	amount_of_alcohol_consumption_per_day	anatomic_neoplasm_subdivision	b_symptoms	bcr	bcr_canonical_reason-2	bcr_canonical_reason-3	bcr_canonical_reason	bcr_followup_barcode	bcr_followup_uuid	bcr_patient_canonical_status	clinical_m	clinical_n	clinical_stage	clinical_t	day_of_dcc_upload	day_of_form_completion	days_to_additional_surgery_locoregional_procedure	days_to_additional_surgery_metastatic_procedure	days_to_birth	days_to_completion_of_curative_tx
TCGA-CV-6933-11	TCGA-CV-6933	MD Anderson Cancer Center	dead	2741.0	NA	1	2741	stage iii	t3	n1	NA	53.0	male	white	no	head and neck	1998.0	NA	yes	head & neck squamous cell carcinoma	60.0	NA	1.0	not hispanic or latino	53.0	NA	NA	NA	yes	0.0	oral tongue	NA	nationwide children's hospital	case matched methylation control	germline comparison	case matched expression control	tcga-cv-6933-f41304	991c5e6a-dd60-4426-8c46-a6ef9959882b	canonical - plus	m0	n0	stage iva	t4a	21	14	NA	NA	-19518.0	NA
TCGA-CV-6934-11	TCGA-CV-6934	MD Anderson Cancer Center	dead	65.0	NA	1	65	stage iva	t3	n2b	NA	66.0	female	white	no	head and neck	1998.0	NA	no	head & neck squamous cell carcinoma	75.0	1948.0	3.0	not hispanic or latino	66.0	NA	NA	NA	no	NA	oral tongue	NA	nationwide children's hospital	case matched methylation control	germline comparison	case matched expression control	tcga-cv-6934-f41309	df83e751-eb73-422b-add4-afbe85108624	canonical - plus	m0	n2b	stage iva	t3	21	14	NA	NA	-24180.0	NA
TCGA-CV-6935-11	TCGA-CV-6935	MD Anderson Cancer Center	dead	295.0	NA	1	295	stage iva	t3	n2c	NA	67.0	male	white	no	head and neck	1999.0	NA	NA	head & neck squamous cell carcinoma	NA	1969.0	4.0	not hispanic or latino	67.0	NA	NA	NA	yes	0.0	larynx	NA	nationwide children's hospital	case matched methylation control	germline comparison	case matched expression control	NA	NA	canonical - plus	m0	n0	stage iii	t3	21	9	NA	NA	-24799.0	NA
TCGA-CV-6936-11	TCGA-CV-6936	MD Anderson Cancer Center	dead	166.0	NA	1	166	stage iva	t4a	n2c	NA	68.0	male	white	no	head and neck	2004.0	NA	yes	head & neck squamous cell carcinoma	NA	1952.0	5.0	not hispanic or latino	68.0	NA	NA	NA	yes	0.0	floor of mouth	NA	nationwide children's hospital	case matched methylation control	germline comparison	case matched expression control	tcga-cv-6936-f50434	a704fb90-925d-4e97-8d8e-69e377f5c2c8	canonical - plus	m0	n2b	stage iva	t4a	21	23	NA	NA	-25020.0	NA
TCGA-CV-6938-11	TCGA-CV-6938	MD Anderson Cancer Center	dead	144.0	NA	1	144	stage ii	t2	nx	NA	87.0	male	white	no	head and neck	1996.0	NA	NA	head & neck squamous cell carcinoma	NA	NA	NA	not hispanic or latino	87.0	NA	NA	NA	no	NA	oral cavity	NA	nationwide children's hospital	case matched methylation control	germline comparison	case matched expression control	tcga-cv-6938-f36008	8a202cb4-62d4-419f-8992-8974b14d9980	canonical - plus	m0	n0	stage ii	t2	21	28	NA	NA	-31825.0	NA
TCGA-CV-6939-11	TCGA-CV-6939	MD Anderson Cancer Center	dead	666.0	NA	1	666	stage iva	t4a	n2b	NA	60.0	male	white	no	head and neck	1994.0	NA	NA	head & neck squamous cell carcinoma	NA	NA	2.0	NA	60.0	NA	NA	NA	no	NA	oral tongue	NA	nationwide children's hospital	case matched methylation control	germline comparison	case matched expression control	NA	NA	canonical - plus	m0	n1	stage iva	t4a	21	13	NA	NA	-21947.0	NA
TCGA-CV-6943-11	TCGA-CV-6943	MD Anderson Cancer Center	dead	602.0	NA	1	602	stage iii	t3	nx	NA	74.0	male	white	no	head and neck	1999.0	NA	NA	head & neck squamous cell carcinoma	NA	1948.0	NA	not hispanic or latino	74.0	NA	NA	NA	yes	5.0	base of tongue	NA	nationwide children's hospital	case matched methylation control	germline comparison	case matched expression control	NA	NA	canonical - plus	m0	n0	stage iii	t3	21	9	NA	NA	-27310.0	NA
TCGA-CV-6955-11	TCGA-CV-6955	MD Anderson Cancer Center	dead	334.0	NA	1	334	stage ii	t2	nx	NA	74.0	female	white	no	head and neck	2000.0	NA	NA	head & neck squamous cell carcinoma	NA	NA	NA	not hispanic or latino	74.0	NA	NA	NA	no	NA	oral cavity	NA	nationwide children's hospital	case matched methylation control	germline comparison	case matched expression control	NA	NA	canonical - plus	m0	n0	stage ii	t2	21	11	NA	NA	-27261.0	NA
TCGA-CV-6956-11	TCGA-CV-6956	MD Anderson Cancer Center	dead	217.0	NA	1	217	stage iii	t3	n1	NA	67.0	male	white	no	head and neck	1993.0	NA	no	head & neck squamous cell carcinoma	NA	NA	1.0	hispanic or latino	67.0	NA	NA	NA	yes	NA	oral tongue	NA	nationwide children's hospital	case matched methylation control	germline comparison	case matched expression control	tcga-cv-6956-f41248	fe6bfd66-eedd-446b-a8d3-05ff5368469d	canonical - plus	m0	n2c	stage iva	t4a	21	13	NA	NA	-24720.0	NA
TCGA-CV-6959-11	TCGA-CV-6959	MD Anderson Cancer Center	dead	256.0	NA	1	256	stage iii	t3	n0	NA	48.0	male	white	no	head and neck	1999.0	NA	no	head & neck squamous cell carcinoma	NA	NA	0.0	not hispanic or latino	48.0	NA	NA	NA	yes	1.0	oral tongue	NA	nationwide children's hospital	case matched methylation control	germline comparison	case matched expression control	tcga-cv-6959-f36006	83f4f61d-9dae-4c9f-905e-c3f31a5da53c	canonical - plus	m0	n1	stage iii	t3	21	30	NA	NA	-17679.0	NA
TCGA-CV-6960-11	TCGA-CV-6960	MD Anderson Cancer Center	dead	862.0	NA	1	862	stage iii	t3	n0	NA	49.0	male	black or african american	no	head and neck	1999.0	NA	no	head & neck squamous cell carcinoma	NA	1969.0	0.0	NA	49.0	NA	NA	NA	yes	2.0	oral cavity	NA	nationwide children's hospital	case matched methylation control	germline comparison	case matched expression control	tcga-cv-6960-f36007	080865d3-209b-4730-955d-eef8cc76ba5a	canonical - plus	m0	n0	stage iii	t3	21	14	NA	NA	-18194.0	NA
TCGA-CV-6961-11	TCGA-CV-6961	MD Anderson Cancer Center	dead	76.0	NA	1	76	stage ii	t2	n0	NA	61.0	male	white	no	head and neck	1999.0	NA	no	head & neck squamous cell carcinoma	66.0	1959.0	NA	not hispanic or latino	61.0	NA	NA	NA	yes	2.0	oral tongue	NA	nationwide children's hospital	case matched methylation control	germline comparison	case matched expression control	tcga-cv-6961-f39980	b0be5190-f4b7-482e-99b9-d7bd05e93973	canonical - plus	m0	n0	stage ii	t2	21	7	NA	NA	-22532.0	NA
TCGA-CV-6962-11	TCGA-CV-6962	MD Anderson Cancer Center	dead	126.0	NA	1	126	stage iva	t4a	nx	NA	65.0	male	white	no	head and neck	1999.0	NA	yes	head & neck squamous cell carcinoma	NA	NA	NA	hispanic or latino	65.0	NA	NA	NA	no	NA	larynx	NA	nationwide children's hospital	case matched methylation control	germline comparison	case matched expression control	tcga-cv-6962-f41289	a0e8bd65-a7c7-4d2c-a783-fcc91032e3b7	canonical - plus	m0	n0	stage iii	t3	21	14	NA	NA	-24103.0	NA
TCGA-CV-7091-11	TCGA-CV-7091	MD Anderson Cancer Center	alive	NA	3381.0	0	3381	stage i	t1	n0	NA	54.0	male	white	no	head and neck	2001.0	NA	NA	head & neck squamous cell carcinoma	NA	1959.0	0.0	not hispanic or latino	54.0	NA	NA	NA	yes	3.0	oral cavity	NA	nationwide children's hospital	case matched methylation control	germline comparison	case matched expression control	NA	NA	canonical - plus	m0	n0	stage i	t1	21	11	NA	NA	-19938.0	NA
TCGA-CV-7097-11	TCGA-CV-7097	MD Anderson Cancer Center	dead	385.0	NA	1	385	stage ii	t2	nx	NA	53.0	male	white	no	head and neck	2002.0	NA	NA	head & neck squamous cell carcinoma	64.0	1970.0	NA	not hispanic or latino	53.0	NA	NA	NA	yes	3.0	oral cavity	NA	nationwide children's hospital	case matched methylation control	germline comparison	case matched expression control	NA	NA	canonical - plus	m0	n0	stage iii	t3	21	5	NA	NA	-19382.0	NA
TCGA-CV-7101-11	TCGA-CV-7101	MD Anderson Cancer Center	dead	160.0	NA	1	160	stage ii	t2	nx	NA	80.0	male	white	no	head and neck	1999.0	NA	NA	head & neck squamous cell carcinoma	NA	1939.0	0.0	not hispanic or latino	80.0	NA	NA	NA	yes	3.0	larynx	NA	nationwide children's hospital	case matched methylation control	germline comparison	case matched expression control	NA	NA	canonical - plus	m0	n0	stage ii	t2	21	6	NA	NA	-29550.0	NA
TCGA-CV-7103-11	TCGA-CV-7103	MD Anderson Cancer Center	dead	1591.0	NA	1	1591	stage iva	t2	n2b	NA	49.0	male	white	no	head and neck	2000.0	NA	NA	head & neck squamous cell carcinoma	NA	NA	2.0	not hispanic or latino	49.0	NA	NA	NA	yes	3.0	oral tongue	NA	nationwide children's hospital	case matched methylation control	germline comparison	case matched expression control	NA	NA	canonical - plus	m0	n0	stage ii	t2	21	11	NA	NA	-18219.0	NA
TCGA-CV-7177-11	TCGA-CV-7177	MD Anderson Cancer Center	dead	663.0	NA	1	663	stage ii	t2	nx	NA	82.0	female	white	no	head and neck	1999.0	NA	NA	head & neck squamous cell carcinoma	NA	NA	NA	not hispanic or latino	82.0	NA	NA	NA	no	NA	larynx	NA	nationwide children's hospital	case matched methylation control	germline comparison	case matched expression control	tcga-cv-7177-f40533	d92793ef-b630-4e78-bedf-fb5c3421d47d	canonical - plus	m0	n0	stage i	t1	21	22	NA	NA	-30180.0	NA
TCGA-CV-7178-11	TCGA-CV-7178	MD Anderson Cancer Center	dead	2166.0	NA	1	2166	stage iva	t4a	n2	NA	64.0	female	white	no	head and neck	2000.0	NA	NA	head & neck squamous cell carcinoma	NA	NA	4.0	not hispanic or latino	64.0	NA	NA	NA	yes	0.0	oral cavity	NA	nationwide children's hospital	case matched methylation control	germline comparison	case matched expression control	NA	NA	canonical - plus	m0	n1	stage iva	t4a	21	11	NA	NA	-23430.0	NA
TCGA-CV-7183-11	TCGA-CV-7183	MD Anderson Cancer Center	alive	NA	3981.0	0	3981	stage ii	t2	n0	NA	53.0	male	white	no	head and neck	2002.0	NA	no	head & neck squamous cell carcinoma	NA	1979.0	0.0	not hispanic or latino	53.0	NA	NA	NA	no	NA	oral cavity	NA	nationwide children's hospital	case matched methylation control	germline comparison	case matched expression control	tcga-cv-7183-f41176	6bb4cd37-cc1c-4967-b147-1aabe4bc34e4	canonical - plus	m0	n0	stage ii	t2	21	13	NA	NA	-19358.0	NA
TCGA-CV-7235-11	TCGA-CV-7235	MD Anderson Cancer Center	alive	NA	2347.0	0	2347	stage ii	t2	n0	NA	67.0	male	white	no	head and neck	2007.0	NA	yes	head & neck squamous cell carcinoma	97.5	1952.0	NA	not hispanic or latino	67.0	NA	NA	NA	yes	4.0	floor of mouth	NA	nationwide children's hospital	case matched methylation control	germline comparison	case matched expression control	tcga-cv-7235-f58392	3056e99f-8aee-4aee-ba2c-a4404198c2ad	canonical - plus	m0	n0	stage iii	t3	21	9	NA	NA	-24800.0	NA
TCGA-CV-7238-11	TCGA-CV-7238	MD Anderson Cancer Center	alive	NA	2727.0	0	2727	stage ii	t2	n0	NA	69.0	female	white	no	head and neck	2007.0	NA	yes	head & neck squamous cell carcinoma	NA	NA	NA	not hispanic or latino	69.0	NA	NA	NA	no	NA	oral tongue	NA	nationwide children's hospital	case matched methylation control	germline comparison	case matched expression control	tcga-cv-7238-f36057	15762eb8-32eb-48d1-a3a8-6493116763e2	canonical - plus	m0	n0	stage ii	t2	21	30	NA	NA	-25471.0	NA
TCGA-CV-7242-11	TCGA-CV-7242	MD Anderson Cancer Center	alive	NA	1095.0	0	1095	stage ii	t2	n0	NA	60.0	female	white	no	head and neck	2008.0	NA	NA	head & neck squamous cell carcinoma	40.0	1971.0	0.0	not hispanic or latino	60.0	NA	NA	NA	yes	5.0	larynx	NA	nationwide children's hospital	case matched methylation control	germline comparison	case matched expression control	NA	NA	canonical - plus	m0	n0	stage iii	t3	21	2	NA	NA	-22136.0	NA
TCGA-CV-7245-11	TCGA-CV-7245	MD Anderson Cancer Center	alive	NA	797.0	0	797	stage iva	t4a	n0	NA	62.0	male	white	no	head and neck	2009.0	NA	NA	head & neck squamous cell carcinoma	60.0	1966.0	0.0	hispanic or latino	62.0	NA	NA	NA	no	NA	larynx	NA	nationwide children's hospital	case matched methylation control	germline comparison	case matched expression control	NA	NA	canonical - plus	m0	n0	stage iii	t3	21	2	NA	NA	-22646.0	NA
TCGA-CV-7250-11	TCGA-CV-7250	MD Anderson Cancer Center	dead	2900.0	NA	1	2900	stage iva	t4a	n0	NA	64.0	male	white	no	head and neck	2000.0	NA	yes	head & neck squamous cell carcinoma	60.0	1960.0	NA	not hispanic or latino	64.0	NA	NA	NA	yes	NA	larynx	NA	nationwide children's hospital	case matched methylation control	germline comparison	case matched expression control	tcga-cv-7250-f45249	2e6629e2-a047-4828-a64b-87b12def77c6	canonical - plus	m0	n0	stage iii	t3	21	17	NA	NA	-23489.0	NA
TCGA-CV-7252-11	TCGA-CV-7252	MD Anderson Cancer Center	dead	151.0	NA	1	151	stage iva	t4a	n0	NA	62.0	female	black or african american	no	head and neck	1994.0	NA	yes	head & neck squamous cell carcinoma	NA	NA	0.0	not hispanic or latino	62.0	NA	NA	NA	no	NA	oral cavity	NA	nationwide children's hospital	case matched methylation control	germline comparison	case matched expression control	tcga-cv-7252-f42446	95531286-4df3-462d-a424-d46ea8167da8	canonical - plus	m0	n0	stage iii	t3	21	19	NA	NA	-22934.0	89.0
TCGA-CV-7255-11	TCGA-CV-7255	MD Anderson Cancer Center	dead	64.0	NA	1	64	stage iva	t4a	n0	NA	32.0	female	white	no	head and neck	1995.0	NA	no	head & neck squamous cell carcinoma	NA	NA	NA	not hispanic or latino	32.0	NA	NA	NA	yes	NA	oral tongue	NA	nationwide children's hospital	case matched methylation control	germline comparison	case matched expression control	tcga-cv-7255-f40538	a1f72ac4-8967-45ef-a91c-7c8e4baeadd2	canonical - plus	m0	n0	stage ii	t2	21	22	NA	NA	-11931.0	NA
TCGA-CV-7261-11	TCGA-CV-7261	MD Anderson Cancer Center	alive	NA	1512.0	0	1512	stage iva	t4a	n0	NA	57.0	male	white	no	head and neck	2008.0	NA	yes	head & neck squamous cell carcinoma	41.0	1967.0	0.0	not hispanic or latino	57.0	NA	NA	NA	no	NA	larynx	NA	nationwide children's hospital	case matched methylation control	germline comparison	case matched expression control	tcga-cv-7261-f36095	517889c7-63b9-4bbc-9785-db729769c963	canonical - plus	m0	n0	stage iii	t3	21	28	NA	NA	-20992.0	NA
TCGA-CV-7406-11	TCGA-CV-7406	MD Anderson Cancer Center	dead	1748.0	NA	1	1748	stage ii	t2	n0	NA	49.0	male	white	no	head and neck	1999.0	NA	NA	head & neck squamous cell carcinoma	9.0	1974.0	0.0	not hispanic or latino	49.0	NA	NA	NA	yes	3.0	base of tongue	NA	nationwide children's hospital	germline comparison	NA	case matched expression control	NA	NA	canonical - plus	m0	n0	stage ii	t2	21	9	NA	NA	-18250.0	NA
TCGA-CV-7416-11	TCGA-CV-7416	MD Anderson Cancer Center	dead	763.0	NA	1	763	stage iva	t4a	NA	NA	29.0	female	white	no	head and neck	1994.0	NA	NA	head & neck squamous cell carcinoma	NA	NA	NA	not hispanic or latino	29.0	NA	NA	NA	NA	NA	oral cavity	NA	nationwide children's hospital	germline comparison	NA	case matched expression control	NA	NA	canonical - plus	m0	n0	stage iva	t4a	21	9	NA	NA	-10936.0	NA
TCGA-CV-7423-11	TCGA-CV-7423	MD Anderson Cancer Center	dead	3059.0	NA	1	3059	stage ii	t2	nx	NA	65.0	male	white	no	head and neck	1997.0	NA	NA	head & neck squamous cell carcinoma	NA	NA	NA	not hispanic or latino	65.0	NA	NA	NA	no	NA	oral cavity	NA	nationwide children's hospital	germline comparison	NA	case matched expression control	NA	NA	canonical - plus	m0	n0	stage ii	t2	21	13	NA	NA	-24071.0	NA
TCGA-CV-7424-11	TCGA-CV-7424	MD Anderson Cancer Center	dead	453.0	NA	1	453	stage iva	t3	n2b	NA	67.0	male	asian	no	head and neck	1997.0	NA	NA	head & neck squamous cell carcinoma	50.0	1947.0	1.0	not hispanic or latino	67.0	NA	NA	NA	no	NA	larynx	NA	nationwide children's hospital	germline comparison	NA	case matched expression control	NA	NA	canonical - plus	m0	n2a	stage iva	t4a	21	7	NA	NA	-24775.0	NA
TCGA-CV-7425-11	TCGA-CV-7425	MD Anderson Cancer Center	dead	1718.0	NA	1	1718	stage iii	t3	nx	NA	77.0	female	white	no	head and neck	2000.0	NA	NA	head & neck squamous cell carcinoma	NA	NA	NA	not hispanic or latino	77.0	NA	NA	NA	no	NA	oral cavity	NA	nationwide children's hospital	germline comparison	NA	case matched expression control	NA	NA	canonical - plus	m0	n0	stage iii	t3	21	13	NA	NA	-28368.0	NA
TCGA-CV-7432-11	TCGA-CV-7432	MD Anderson Cancer Center	dead	2570.0	NA	1	2570	stage ii	t2	n0	NA	79.0	male	white	no	head and neck	1998.0	NA	yes	head & neck squamous cell carcinoma	61.0	1937.0	0.0	not hispanic or latino	79.0	NA	NA	NA	no	NA	oral cavity	NA	nationwide children's hospital	germline comparison	NA	case matched expression control	tcga-cv-7432-f50650	be8bb357-bd87-4452-8907-3e2798d53777	canonical - plus	m0	n1	stage iii	t2	21	28	NA	NA	-28875.0	NA
TCGA-CV-7434-11	TCGA-CV-7434	MD Anderson Cancer Center	dead	218.0	NA	1	218	stage iva	t4a	n1	NA	64.0	male	white	no	head and neck	1999.0	NA	no	head & neck squamous cell carcinoma	80.0	1958.0	1.0	not hispanic or latino	64.0	NA	NA	NA	yes	1.0	oral cavity	NA	nationwide children's hospital	germline comparison	NA	case matched expression control	tcga-cv-7434-f41193	65c16df3-5eec-4c69-a096-3c3c92c183c4	canonical - plus	m0	n0	stage iii	t3	21	13	NA	NA	-23465.0	NA
TCGA-CV-7437-11	TCGA-CV-7437	MD Anderson Cancer Center	dead	506.0	NA	1	506	stage ii	t2	nx	NA	77.0	male	NA	no	head and neck	1996.0	NA	NA	head & neck squamous cell carcinoma	NA	NA	NA	NA	77.0	NA	NA	NA	no	NA	larynx	NA	nationwide children's hospital	germline comparison	NA	case matched expression control	NA	NA	canonical - plus	m0	n0	stage ii	t2	21	9	NA	NA	-28221.0	NA
TCGA-CV-7438-11	TCGA-CV-7438	MD Anderson Cancer Center	dead	194.0	NA	1	194	stage i	t1	nx	NA	87.0	female	white	no	head and neck	2000.0	NA	no	head & neck squamous cell carcinoma	NA	NA	NA	not hispanic or latino	87.0	NA	NA	NA	no	NA	oral tongue	NA	nationwide children's hospital	germline comparison	NA	case matched expression control	tcga-cv-7438-f41272	8950daa7-cf61-483d-93d4-a4bc6adf7261	canonical - plus	m0	n0	stage ii	t2	21	14	NA	NA	-32021.0	NA
TCGA-CV-7440-11	TCGA-CV-7440	MD Anderson Cancer Center	dead	675.0	NA	1	675	stage ii	t2	nx	NA	38.0	male	white	no	head and neck	2000.0	NA	NA	head & neck squamous cell carcinoma	21.0	1981.0	NA	not hispanic or latino	38.0	NA	NA	NA	no	NA	larynx	NA	nationwide children's hospital	germline comparison	NA	case matched expression control	NA	NA	canonical - plus	m0	n0	stage ii	t2	21	9	NA	NA	-13992.0	NA
TCGA-H7-A6C4-11	TCGA-H7-A6C4	ABS - IUPUI	dead	NA	NA	1		stage iva	t2	n2b	m0	35.0	female	white	yes, history of prior malignancy	head and neck	2012.0	NA	yes	head & neck squamous cell carcinoma	9.0	1994.0	5.0	not hispanic or latino	35.0	NA	NA	NA	yes	0.0	oral tongue	NA	nationwide children's hospital	NA	NA	germline comparison	tcga-h7-a6c4-f62052	7573bc1c-195d-48c3-8d84-08572e359f5d	canonical - plus	m0	n1	stage iii	t3	21	11	NA	NA	-13137.0	321.0
TCGA-H7-A6C5-11	TCGA-H7-A6C5	ABS - IUPUI	alive	NA	642.0	0	642	stage ii	t2	n0	m0	65.0	male	white	yes, history of prior malignancy	head and neck	2012.0	NA	yes	head & neck squamous cell carcinoma	50.0	1952.0	0.0	not hispanic or latino	65.0	NA	NA	NA	yes	NA	larynx	NA	nationwide children's hospital	NA	NA	germline comparison	tcga-h7-a6c5-f63935	d7bcfec4-4368-4614-83ac-efd3b681ecfa	canonical - plus	m0	n1	stage iii	t3	21	21	NA	NA	-23808.0	112.0
TCGA-HD-8635-11	TCGA-HD-8635	International Genomics Consortium	alive	NA	695.0	0	695	stage iii	t1	n1	mx	61.0	female	white	yes, history of prior malignancy	head and neck	2012.0	NA	no	head & neck squamous cell carcinoma	36.0	1976.0	1.0	not hispanic or latino	61.0	NA	NA	NA	yes	4.0	oral tongue	NA	nationwide children's hospital	germline comparison	NA	case matched expression control	tcga-hd-8635-f66212	827232da-46aa-49c6-844a-21c026cd291c	canonical - plus	m0	n1	stage iii	t1	21	3	NA	NA	-22340.0	25.0
TCGA-HD-A6HZ-11	TCGA-HD-A6HZ	International Genomics Consortium	alive	NA	111.0	0	111	stage iii	t2	n1	mx	79.0	female	white	no	head and neck	2012.0	NA	NA	head & neck squamous cell carcinoma	NA	NA	1.0	not hispanic or latino	79.0	NA	NA	NA	no	NA	oral tongue	NA	nationwide children's hospital	NA	NA	case matched expression control	NA	NA	canonical - plus	m0	n0	stage ii	t2	21	20	NA	NA	-29045.0	NA
TCGA-HD-A6I0-11	TCGA-HD-A6I0	International Genomics Consortium	alive	NA	210.0	0	210	stage iva	t4a	n1	mx	56.0	male	white	no	head and neck	2013.0	NA	yes	head & neck squamous cell carcinoma	15.0	1973.0	1.0	not hispanic or latino	56.0	NA	NA	NA	yes	4.0	oral cavity	NA	nationwide children's hospital	NA	NA	case matched expression control	tcga-hd-a6i0-f66034	65441c69-0aa0-4b97-990e-cf0924a8a1b5	canonical - plus	m0	nx	stage iii	t3	21	1	NA	NA	-20491.0	140.0
TCGA-WA-A7GZ-11	TCGA-WA-A7GZ	University of Schleswig-Holstein	dead	625.0	NA	1	625	NA	t2	n0	NA	58.0	male	white	no	head and neck	2012.0	NA	no	head & neck squamous cell carcinoma	20.0	1984.0	NA	not hispanic or latino	58.0	NA	NA	NA	NA	NA	floor of mouth	NA	nationwide children's hospital	NA	NA	case matched expression control	tcga-wa-a7gz-f60583	b25d8c81-1ed6-4023-a793-381e302a2014	canonical - plus	m0	n0	stage ii	t2	21	10	NA	NA	-21207.0	NA
TCGA-4P-AA8J-01	TCGA-4P-AA8J	Duke University	alive	NA	102.0	0	102	stage iva	t2	n2c	mx	66.0	male	black or african american	no	head and neck	2013.0	NA	no	head & neck squamous cell carcinoma	NA	NA	6.0	not hispanic or latino	66.0	NA	NA	NA	no	NA	oral tongue	NA	nationwide children's hospital	NA	NA	NA	tcga-4p-aa8j-f67445	c5b12975-f4fe-4573-94ec-1a81a926b1db	canonical	m0	n2a	stage iva	t4a	21	5	NA	NA	-24222.0	NA
TCGA-BA-5555-01	TCGA-BA-5555	UNC	alive	NA	520.0	0	520	stage iva	t3	n2c	NA	54.0	male	black or african american	no	head and neck	2010.0	NA	no	head & neck squamous cell carcinoma	62.0	NA	1.0	not hispanic or latino	54.0	NA	NA	NA	yes	0.0	larynx	NA	nationwide children's hospital	NA	NA	NA	tcga-ba-5555-f34522	cbc7c8bb-5433-4e27-a873-780318870157	canonical	m0	n2c	stage iva	t2	21	21	NA	NA	-19956.0	NA
TCGA-BA-5556-01	TCGA-BA-5556	UNC	alive	NA	725.0	0	725	stage ii	t2	n0	NA	58.0	female	white	no	head and neck	2010.0	NA	no	head & neck squamous cell carcinoma	60.0	1968.0	0.0	not hispanic or latino	58.0	NA	NA	NA	yes	2.0	floor of mouth	NA	nationwide children's hospital	NA	NA	NA	tcga-ba-5556-f34524	725aa5ea-197e-4485-988f-8b18003196fb	canonical	m0	n0	stage ii	t2	21	21	NA	NA	-21444.0	NA
TCGA-BA-6873-01	TCGA-BA-6873	UNC	alive	NA	122.0	0	122	stage iva	t4a	n2b	NA	28.0	male	white	no	head and neck	2011.0	NA	no	head & neck squamous cell carcinoma	1.0	2001.0	3.0	hispanic or latino	28.0	NA	no	NA	yes	0.0	oral tongue	NA	nationwide children's hospital	NA	NA	NA	tcga-ba-6873-f34550	b3ed809e-1c03-46a2-a3b1-3a7766981451	canonical	m0	n2b	stage iva	t2	21	29	NA	NA	-10512.0	NA
TCGA-BA-A6DB-01	TCGA-BA-A6DB	UNC	alive	NA	216.0	0	216	stage i	t1	n0	m0	24.0	female	white	no	head and neck	2012.0	NA	no	head & neck squamous cell carcinoma	NA	NA	0.0	not hispanic or latino	24.0	NA	NA	NA	yes	0.0	oral tongue	NA	nationwide children's hospital	NA	NA	NA	tcga-ba-a6db-f60724	3c41241b-ecde-4220-b2e6-8b7697b40408	canonical	m0	n0	stage ii	t2	21	13	NA	NA	-8967.0	NA
TCGA-BA-A6DE-01	TCGA-BA-A6DE	UNC	alive	NA	440.0	0	440	stage ii	t2	n0	m0	70.0	female	white	no	head and neck	2013.0	NA	no	head & neck squamous cell carcinoma	60.0	NA	0.0	not hispanic or latino	70.0	NA	NA	NA	yes	1.0	oral tongue	NA	nationwide children's hospital	NA	NA	NA	tcga-ba-a6de-f61809	ee3f992e-d1ef-4530-a059-a902e4517345	canonical	m0	n0	stage iii	t3	21	7	NA	NA	-25874.0	NA
TCGA-BA-A6DL-01	TCGA-BA-A6DL	UNC	alive	NA	623.0	0	623	NA	t0	n0	m0	59.0	male	white	no	head and neck	2012.0	NA	no	head & neck squamous cell carcinoma	45.0	NA	NA	not hispanic or latino	59.0	NA	NA	NA	yes	3.0	oropharynx	NA	nationwide children's hospital	NA	NA	NA	tcga-ba-a6dl-f60730	7812be86-3646-4317-b014-d78db7683dd5	canonical	m0	n0	stage iii	t3	21	13	NA	NA	-21886.0	56.0
TCGA-BB-4227-01	TCGA-BB-4227	Johns Hopkins	alive	NA	134.0	0	134	stage iva	t4a	n2b	NA	66.0	male	white	no	head and neck	2010.0	NA	no	head & neck squamous cell carcinoma	25.0	NA	NA	not hispanic or latino	66.0	NA	NA	NA	yes	3.0	hypopharynx	NA	nationwide children's hospital	NA	NA	NA	tcga-bb-4227-f36238	553867fd-eed5-440c-b91e-79ef35856fed	canonical	m0	n2b	stage iva	t4a	21	22	NA	NA	-24322.0	7.0
TCGA-BB-8601-01	TCGA-BB-8601	Johns Hopkins	alive	NA	624.0	0	624	stage iii	t3	n1	mx	84.0	male	black or african american	no	head and neck	2010.0	NA	no	head & neck squamous cell carcinoma	NA	NA	1.0	not hispanic or latino	84.0	NA	NA	NA	yes	0.0	floor of mouth	NA	nationwide children's hospital	NA	NA	NA	tcga-bb-8601-f65074	b6d47ce8-596a-44c3-8249-22988daa3202	canonical	m0	n0	stage ii	t2	21	18	NA	NA	-30721.0	0.0
TCGA-C9-A47Z-01	TCGA-C9-A47Z	ILSBio	dead	191.0	NA	1	191	stage iii	t2	n1	m0	72.0	female	asian	no	head and neck	2011.0	NA	no	head & neck squamous cell carcinoma	NA	NA	1.0	not hispanic or latino	72.0	NA	NA	NA	no	NA	oral tongue	NA	nationwide children's hospital	NA	NA	NA	tcga-c9-a47z-f58078	9ed7e9e9-cadd-4092-9996-fb87bd9bcf01	canonical	m0	n1	stage iii	t2	21	31	NA	NA	-26592.0	NA
TCGA-CN-4722-01	TCGA-CN-4722	University of Pittsburgh	alive	NA	1483.0	0	1483	stage ii	t2	n0	NA	61.0	female	white	no	head and neck	2010.0	NA	no	head & neck squamous cell carcinoma	NA	NA	0.0	not hispanic or latino	61.0	NA	NA	NA	no	NA	larynx	NA	nationwide children's hospital	NA	NA	NA	tcga-cn-4722-f63681	97317313-0d14-4453-96f1-c114cfe5e348	canonical	m0	n0	stage ii	t2	21	15	NA	NA	-22299.0	43.0
TCGA-CN-4723-01	TCGA-CN-4723	University of Pittsburgh	alive	NA	1699.0	0	1699	stage iva	t4a	n0	NA	67.0	male	white	no	head and neck	2010.0	NA	no	head & neck squamous cell carcinoma	NA	NA	0.0	not hispanic or latino	67.0	NA	NA	NA	yes	NA	larynx	NA	nationwide children's hospital	NA	NA	NA	tcga-cn-4723-f69603	fd4b3f26-68a4-4126-9a70-dc8ff5108dee	canonical	m0	n0	stage iva	t4a	21	15	NA	NA	-24815.0	43.0
TCGA-CN-4725-01	TCGA-CN-4725	University of Pittsburgh	alive	NA	1157.0	0	1157	stage ii	t2	n0	NA	60.0	male	white	no	head and neck	2010.0	NA	no	head & neck squamous cell carcinoma	NA	NA	0.0	not hispanic or latino	60.0	NA	NA	NA	no	NA	oral tongue	NA	nationwide children's hospital	NA	NA	NA	tcga-cn-4725-f56579	3b1f3154-9a0a-4d50-858d-2a33138876a7	canonical	m0	n0	stage ii	t2	21	13	NA	NA	-22171.0	17.0
TCGA-CN-4726-01	TCGA-CN-4726	University of Pittsburgh	dead	142.0	NA	1	142	stage iva	t3	n2b	NA	68.0	male	white	no	head and neck	2010.0	NA	no	head & neck squamous cell carcinoma	12.5	NA	6.0	not hispanic or latino	68.0	NA	no	no	yes	NA	buccal mucosa	NA	nationwide children's hospital	NA	NA	NA	tcga-cn-4726-f10833	14611322-20b0-4eec-bfc5-2dad17b3344b	canonical	m0	n2	stage iva	t3	21	28	NA	NA	-25194.0	NA
TCGA-CN-4729-01	TCGA-CN-4729	University of Pittsburgh	alive	NA	392.0	0	392	stage iii	t2	n1	NA	73.0	male	white	no	head and neck	2010.0	NA	no	head & neck squamous cell carcinoma	35.0	NA	1.0	not hispanic or latino	73.0	NA	NA	NA	yes	3.0	oral cavity	NA	nationwide children's hospital	NA	NA	NA	tcga-cn-4729-f65442	ff6ed71d-d706-484a-ab9b-077da6b5a337	canonical	m0	n0	stage iva	t4a	21	25	NA	NA	-26713.0	55.0
TCGA-CN-4730-01	TCGA-CN-4730	University of Pittsburgh	alive	NA	817.0	0	817	stage iva	t4a	n1	NA	62.0	male	white	no	head and neck	2010.0	NA	no	head & neck squamous cell carcinoma	47.0	1963.0	1.0	not hispanic or latino	62.0	NA	NA	NA	yes	NA	floor of mouth	NA	nationwide children's hospital	NA	NA	NA	tcga-cn-4730-f56585	15b2c699-98d3-41ff-8a15-7506517a88a3	canonical	m0	n2b	stage iva	t4a	21	13	NA	NA	-22828.0	54.0
TCGA-CN-4731-01	TCGA-CN-4731	University of Pittsburgh	dead	998.0	NA	1	998	stage iva	t4a	n2c	NA	63.0	female	white	no	head and neck	2010.0	NA	no	head & neck squamous cell carcinoma	60.0	NA	3.0	not hispanic or latino	63.0	NA	no	no	yes	NA	buccal mucosa	NA	nationwide children's hospital	NA	NA	NA	tcga-cn-4731-f69604	8cd64e0e-ee30-4ef8-9b13-3ee0cea6d856	canonical	m0	n2	stage iva	t4a	21	15	NA	NA	-23194.0	29.0
TCGA-CN-4733-01	TCGA-CN-4733	University of Pittsburgh	alive	NA	1586.0	0	1586	stage iii	t1	n1	NA	61.0	male	white	no	head and neck	2010.0	NA	no	head & neck squamous cell carcinoma	NA	NA	1.0	not hispanic or latino	61.0	NA	NA	NA	no	NA	oral tongue	NA	nationwide children's hospital	NA	NA	NA	tcga-cn-4733-f69323	608cfedb-bdac-45c8-9612-823f79a72a74	canonical	m0	n0	stage i	t1	21	5	NA	NA	-22561.0	42.0
TCGA-CN-4736-01	TCGA-CN-4736	University of Pittsburgh	dead	395.0	NA	1	395	NA	t1	nx	NA	70.0	female	white	no	head and neck	2010.0	NA	no	head & neck squamous cell carcinoma	45.0	1980.0	NA	not hispanic or latino	70.0	NA	yes	no	yes	2.0	oral tongue	NA	nationwide children's hospital	NA	NA	NA	tcga-cn-4736-f10920	315a7a7e-8a9a-4446-af26-4e3961f8fbb3	canonical	m0	n0	stage ii	t2	21	2	209.0	NA	-25683.0	NA
TCGA-CN-5355-01	TCGA-CN-5355	University of Pittsburgh	alive	NA	1278.0	0	1278	stage iva	t4a	n0	NA	64.0	male	black or african american	no	head and neck	2010.0	NA	no	head & neck squamous cell carcinoma	40.0	NA	0.0	not hispanic or latino	64.0	NA	NA	NA	yes	NA	larynx	NA	nationwide children's hospital	NA	NA	NA	tcga-cn-5355-f70459	71e6ce7b-70b7-4108-af67-5803bf0192e7	canonical	m0	n0	stage iva	t4a	21	17	NA	NA	-23670.0	26.0
TCGA-CN-5356-01	TCGA-CN-5356	University of Pittsburgh	alive	NA	1409.0	0	1409	stage iii	t3	n0	NA	56.0	male	white	no	head and neck	2010.0	NA	no	head & neck squamous cell carcinoma	NA	NA	0.0	not hispanic or latino	56.0	NA	NA	NA	no	NA	larynx	NA	nationwide children's hospital	NA	NA	NA	tcga-cn-5356-f70460	a0479193-1527-4286-bba9-ca2ea76cd15d	canonical	m0	n0	stage iii	t3	21	17	NA	NA	-20540.0	9.0
TCGA-CN-5358-01	TCGA-CN-5358	University of Pittsburgh	dead	261.0	NA	1	261	stage ii	t2	n0	NA	60.0	male	white	no	head and neck	2010.0	NA	no	head & neck squamous cell carcinoma	45.0	1965.0	0.0	not hispanic or latino	60.0	NA	yes	no	yes	6.0	floor of mouth	NA	nationwide children's hospital	NA	NA	NA	tcga-cn-5358-f10040	9cf7cf64-3cd1-452d-99b7-a599264c50ed	canonical	m0	n1	stage iii	t2	21	6	161.0	NA	-22138.0	NA
TCGA-CN-5369-01	TCGA-CN-5369	University of Pittsburgh	dead	380.0	NA	1	380	stage iva	t4a	n0	m0	90.0	female	white	no	head and neck	2006.0	NA	no	head & neck squamous cell carcinoma	NA	NA	0.0	not hispanic or latino	89.0	NA	NA	NA	no	NA	hard palate	NA	nationwide children's hospital	NA	NA	NA	tcga-cn-5369-f21293	7327c034-e300-4d73-94fa-af3232deec5e	canonical	m0	n1	stage iva	t4a	21	8	NA	NA	-32871.0	NA
TCGA-CN-6018-01	TCGA-CN-6018	University of Pittsburgh	dead	580.0	NA	1	580	stage iva	t4a	n2b	NA	85.0	female	white	no	head and neck	2011.0	NA	no	head & neck squamous cell carcinoma	NA	NA	2.0	not hispanic or latino	85.0	NA	NA	NA	no	NA	oral cavity	NA	nationwide children's hospital	NA	NA	NA	tcga-cn-6018-f36124	cda1b82e-dc73-4ba6-a40f-82d394f21727	canonical	m0	n2c	stage iva	t4a	21	19	NA	NA	-31242.0	NA
TCGA-CN-6022-01	TCGA-CN-6022	University of Pittsburgh	dead	281.0	NA	1	281	stage iva	t4a	n1	m0	49.0	male	white	no	head and neck	2010.0	NA	no	head & neck squamous cell carcinoma	NA	NA	1.0	not hispanic or latino	49.0	NA	yes	NA	NA	NA	larynx	NA	nationwide children's hospital	NA	NA	NA	tcga-cn-6022-f21371	43d7bc7b-a0fe-4c7f-9d19-ea404076cdc6	canonical	m0	n1	stage iva	t4a	21	10	109.0	NA	-17971.0	NA
TCGA-CN-6994-01	TCGA-CN-6994	University of Pittsburgh	alive	NA	1183.0	0	1183	stage iva	t4a	n0	NA	67.0	male	white	no	head and neck	2011.0	NA	no	head & neck squamous cell carcinoma	12.0	1974.0	0.0	not hispanic or latino	67.0	NA	NA	NA	NA	NA	oral cavity	NA	nationwide children's hospital	NA	NA	NA	tcga-cn-6994-f63694	214c9824-2fdf-4d42-9be5-78cd66022d30	canonical	m0	n2b	stage iva	t4a	21	15	NA	NA	-24778.0	30.0
TCGA-CN-6995-01	TCGA-CN-6995	University of Pittsburgh	dead	112.0	NA	1	112	stage iva	t4a	n0	NA	78.0	male	white	no	head and neck	2011.0	NA	no	head & neck squamous cell carcinoma	NA	NA	0.0	not hispanic or latino	78.0	NA	NA	NA	no	NA	floor of mouth	NA	nationwide children's hospital	NA	NA	NA	tcga-cn-6995-f36087	8535fab4-5dc3-464f-8f5b-e06be88f83a8	canonical	m0	n1	stage iva	t4a	21	18	NA	NA	-28850.0	27.0
TCGA-CN-A497-01	TCGA-CN-A497	University of Pittsburgh	alive	NA	1065.0	0	1065	stage iii	t1	n1	mx	63.0	male	NA	no	head and neck	2011.0	NA	no	head & neck squamous cell carcinoma	NA	NA	1.0	not hispanic or latino	63.0	NA	NA	NA	no	NA	larynx	NA	nationwide children's hospital	NA	NA	NA	tcga-cn-a497-f59799	3518ead5-a484-4498-af92-d011d2568716	canonical	m0	n2c	stage iva	t2	21	21	NA	NA	-23310.0	23.0
TCGA-CN-A499-01	TCGA-CN-A499	University of Pittsburgh	alive	NA	717.0	0	717	stage ii	t2	n0	mx	60.0	female	white	no	head and neck	2011.0	NA	no	head & neck squamous cell carcinoma	NA	NA	0.0	not hispanic or latino	60.0	NA	NA	NA	yes	0.0	tonsil	NA	nationwide children's hospital	NA	NA	NA	tcga-cn-a499-f65438	ffb5b2a0-3ce7-45da-82d9-e74e06862626	canonical	m0	n0	stage i	t1	21	23	NA	NA	-21971.0	32.0
TCGA-CN-A63V-01	TCGA-CN-A63V	University of Pittsburgh	alive	NA	679.0	0	679	stage iva	t4a	n0	mx	59.0	male	white	no	head and neck	2011.0	NA	no	head & neck squamous cell carcinoma	60.0	1981.0	0.0	not hispanic or latino	59.0	NA	NA	NA	no	NA	buccal mucosa	NA	nationwide children's hospital	NA	NA	NA	tcga-cn-a63v-f65467	2f654409-e842-4e41-88bd-5f3d41764c3f	canonical	m0	n0	stage iva	t4	21	23	NA	NA	-21734.0	23.0
TCGA-CN-A642-01	TCGA-CN-A642	University of Pittsburgh	dead	82.0	NA	1	82	stage ivb	t4a	n3	m0	57.0	male	white	no	head and neck	2012.0	NA	no	head & neck squamous cell carcinoma	5.0	NA	0.0	not hispanic or latino	57.0	NA	NA	NA	yes	0.0	floor of mouth	NA	nationwide children's hospital	NA	NA	NA	tcga-cn-a642-f44229	bdf7b359-a194-41b6-8804-400964391aea	canonical	m0	n2c	stage iva	t3	21	17	NA	NA	-21011.0	21.0
TCGA-CQ-5324-01	TCGA-CQ-5324	University Health Network, Toronto	alive	NA	1593.0	0	1593	stage iii	t3	n0	NA	59.0	male	white	no	head and neck	2007.0	NA	no	head & neck squamous cell carcinoma	43.0	1963.0	0.0	not hispanic or latino	59.0	NA	NA	NA	no	NA	floor of mouth	NA	nationwide children's hospital	NA	NA	NA	tcga-cq-5324-f36120	c3a55512-92b3-4822-bf6b-dc28ce4d613d	canonical	m0	n2a	stage iva	t3	21	19	NA	NA	-21803.0	0.0
TCGA-CQ-5325-01	TCGA-CQ-5325	University Health Network, Toronto	dead	654.0	NA	1	654	stage i	t1	n0	NA	65.0	male	white	no	head and neck	2007.0	NA	no	head & neck squamous cell carcinoma	49.0	1958.0	0.0	not hispanic or latino	65.0	NA	no	no	yes	3.0	oral tongue	NA	nationwide children's hospital	NA	NA	NA	tcga-cq-5325-f10973	37fdcb40-2496-4c7a-9c68-a390d956de28	canonical	m0	n0	stage i	t1	21	29	NA	NA	-23833.0	NA
TCGA-CQ-5329-01	TCGA-CQ-5329	University Health Network, Toronto	alive	NA	2143.0	0	2143	stage ii	t2	n0	NA	46.0	female	white	no	head and neck	2008.0	NA	no	head & neck squamous cell carcinoma	NA	NA	0.0	not hispanic or latino	46.0	NA	NA	NA	no	NA	oral tongue	NA	nationwide children's hospital	NA	NA	NA	tcga-cq-5329-f63815	2effb84e-c702-479a-a1d2-8037a5f6f647	canonical	m0	n1	stage iii	t3	21	20	NA	NA	-17028.0	0.0
TCGA-CQ-5331-01	TCGA-CQ-5331	University Health Network, Toronto	alive	NA	1399.0	0	1399	NA	t2	nx	NA	73.0	female	white	no	head and neck	2008.0	NA	no	head & neck squamous cell carcinoma	15.0	1952.0	NA	not hispanic or latino	73.0	NA	NA	NA	no	NA	hard palate	NA	nationwide children's hospital	NA	NA	NA	tcga-cq-5331-f36126	2829cd5f-cd10-4730-a0ad-aeb1dd72b4ca	canonical	m0	n0	stage iva	t4a	21	19	NA	NA	-26901.0	43.0
TCGA-CQ-5333-01	TCGA-CQ-5333	University Health Network, Toronto	dead	341.0	NA	1	341	stage ii	t2	n0	NA	74.0	male	white	no	head and neck	2008.0	NA	no	head & neck squamous cell carcinoma	37.0	1950.0	0.0	not hispanic or latino	74.0	NA	no	no	yes	NA	oral tongue	NA	nationwide children's hospital	NA	NA	NA	tcga-cq-5333-f10943	0a86dc65-c357-4770-994f-982fef8ceb50	canonical	m0	n0	stage i	t1	21	8	NA	NA	-27110.0	NA
TCGA-CQ-5334-01	TCGA-CQ-5334	University Health Network, Toronto	dead	129.0	NA	1	129	stage iva	t3	n2b	NA	87.0	male	white	no	head and neck	2008.0	NA	no	head & neck squamous cell carcinoma	NA	NA	6.0	not hispanic or latino	87.0	NA	no	no	no	NA	buccal mucosa	NA	nationwide children's hospital	NA	NA	NA	tcga-cq-5334-f10950	241c2ac0-f9e0-4b50-a025-1a061a3509a5	canonical	m0	n2b	stage ivb	t4b	21	12	NA	NA	-32024.0	NA
TCGA-CQ-6219-01	TCGA-CQ-6219	University Health Network, Toronto	dead	479.0	NA	1	479	stage iva	t3	n2a	NA	50.0	female	white	no	head and neck	2007.0	NA	no	head & neck squamous cell carcinoma	35.0	1974.0	1.0	not hispanic or latino	50.0	NA	no	NA	yes	1.7	oral tongue	NA	nationwide children's hospital	NA	NA	NA	tcga-cq-6219-f18541	da6f954c-0e6f-4ac1-8339-ac3b547bd497	canonical	m0	n2b	stage iva	t3	21	30	NA	NA	-18578.0	NA
TCGA-CQ-6220-01	TCGA-CQ-6220	University Health Network, Toronto	dead	985.0	NA	1	985	stage iii	t3	n0	NA	69.0	male	white	no	head and neck	2007.0	NA	no	head & neck squamous cell carcinoma	NA	NA	0.0	not hispanic or latino	69.0	NA	NA	NA	yes	NA	buccal mucosa	NA	nationwide children's hospital	NA	NA	NA	tcga-cq-6220-f18544	fd0e7bb8-4b49-4623-9b84-fb5ea7e05cb0	canonical	m0	n1	stage iii	t2	21	30	NA	NA	-25366.0	NA
TCGA-CQ-6223-01	TCGA-CQ-6223	University Health Network, Toronto	alive	NA	1428.0	0	1428	stage ii	t2	n0	NA	69.0	male	white	no	head and neck	2008.0	NA	no	head & neck squamous cell carcinoma	22.0	1958.0	0.0	not hispanic or latino	69.0	NA	NA	NA	no	NA	alveolar ridge	NA	nationwide children's hospital	NA	NA	NA	tcga-cq-6223-f36131	f37e9aef-0a3f-4653-ac38-baaa56161e17	canonical	m0	n0	stage iva	t4a	21	19	NA	NA	-25266.0	140.0
TCGA-CQ-6225-01	TCGA-CQ-6225	University Health Network, Toronto	dead	403.0	NA	1	403	stage iii	t3	n0	NA	65.0	male	white	no	head and neck	2008.0	NA	no	head & neck squamous cell carcinoma	NA	NA	0.0	not hispanic or latino	65.0	NA	yes	NA	no	NA	oral tongue	NA	nationwide children's hospital	NA	NA	NA	tcga-cq-6225-f19529	d4e269c9-f193-4448-a0b8-f404e737a499	canonical	m0	n0	stage ii	t2	21	13	233.0	NA	-23988.0	NA
TCGA-CQ-6227-01	TCGA-CQ-6227	University Health Network, Toronto	dead	129.0	NA	1	129	stage iva	t3	n2c	NA	77.0	male	white	no	head and neck	2008.0	NA	no	head & neck squamous cell carcinoma	20.0	1959.0	8.0	not hispanic or latino	77.0	NA	NA	NA	yes	3.0	oral cavity	NA	nationwide children's hospital	NA	NA	NA	tcga-cq-6227-f19310	8377ed05-0975-46b8-ae3d-da1da34495ae	canonical	m0	n1	stage iii	t3	21	6	NA	NA	-28466.0	NA
TCGA-CQ-6229-01	TCGA-CQ-6229	University Health Network, Toronto	alive	NA	1179.0	0	1179	stage ii	t2	n0	NA	61.0	male	white	no	head and neck	2009.0	NA	no	head & neck squamous cell carcinoma	NA	NA	0.0	not hispanic or latino	61.0	NA	NA	NA	no	NA	oral tongue	NA	nationwide children's hospital	NA	NA	NA	tcga-cq-6229-f36133	4c476de6-d93a-46a1-a719-8b171297259f	canonical	m0	n1	stage iii	t2	21	19	NA	NA	-22541.0	56.0
TCGA-CQ-7065-01	TCGA-CQ-7065	University Health Network, Toronto	alive	NA	1628.0	0	1628	stage ii	t2	n0	NA	40.0	male	asian	no	head and neck	2009.0	NA	no	head & neck squamous cell carcinoma	NA	NA	0.0	not hispanic or latino	40.0	NA	no	NA	no	NA	oral tongue	NA	nationwide children's hospital	NA	NA	NA	tcga-cq-7065-f49147	fa7958c7-4542-4efe-8a33-5cff16008e97	canonical	m0	n0	stage ii	t2	21	26	NA	NA	-14676.0	47.0
TCGA-CQ-7069-01	TCGA-CQ-7069	University Health Network, Toronto	alive	NA	1274.0	0	1274	stage ii	t2	n0	m0	77.0	female	white	no	head and neck	2010.0	NA	no	head & neck squamous cell carcinoma	NA	NA	0.0	not hispanic or latino	77.0	NA	NA	NA	yes	0.0	alveolar ridge	NA	nationwide children's hospital	NA	NA	NA	tcga-cq-7069-f49156	a7a3a261-ff7a-4d25-ae57-b0eb14b1b8fb	canonical	m0	n0	stage ii	t2	21	26	NA	NA	-28138.0	82.0
TCGA-CQ-A4C6-01	TCGA-CQ-A4C6	University Health Network, Toronto	alive	NA	1353.0	0	1353	stage ii	t2	n0	m0	63.0	male	asian	no	head and neck	2010.0	NA	no	head & neck squamous cell carcinoma	3.0	1980.0	0.0	not hispanic or latino	63.0	NA	NA	NA	yes	0.0	buccal mucosa	NA	nationwide children's hospital	NA	NA	NA	tcga-cq-a4c6-f57630	e4f94422-ef06-4d26-89b9-7c439eb6a497	canonical	m0	n0	stage ii	t2	21	18	NA	NA	-23205.0	-111.0
TCGA-CQ-A4CA-01	TCGA-CQ-A4CA	University Health Network, Toronto	alive	NA	NA	0		stage ii	t2	n0	m0	NA	male	NA	no	head and neck	NA	NA	no	head & neck squamous cell carcinoma	80.0	1963.0	0.0	NA	NA	NA	NA	NA	yes	NA	oral tongue	NA	nationwide children's hospital	NA	NA	NA	tcga-cq-a4ca-f57578	d8c287f2-3786-473f-8469-7ac952424d52	canonical	m0	n0	stage ii	t2	21	4	NA	NA	NA	NA
TCGA-CQ-A4CB-01	TCGA-CQ-A4CB	University Health Network, Toronto	alive	NA	893.0	0	893	stage iii	t1	n1	m0	59.0	male	NA	no	head and neck	2011.0	NA	no	head & neck squamous cell carcinoma	75.0	1986.0	1.0	NA	59.0	NA	NA	NA	yes	24.0	floor of mouth	NA	nationwide children's hospital	NA	NA	NA	tcga-cq-a4cb-f57643	230677bb-cf91-45c7-b094-c3474bd71235	canonical	m0	n0	stage ii	t2	21	18	NA	NA	-21574.0	12.0
TCGA-CQ-A4CE-01	TCGA-CQ-A4CE	University Health Network, Toronto	alive	NA	897.0	0	897	stage ii	t2	n0	m0	76.0	female	NA	no	head and neck	2011.0	NA	no	head & neck squamous cell carcinoma	NA	NA	0.0	NA	76.0	NA	NA	NA	yes	0.0	oral tongue	NA	nationwide children's hospital	NA	NA	NA	tcga-cq-a4ce-f63810	4ecd6c58-ab5d-4e6a-baf1-eb156dbd8997	canonical	m0	n0	stage ii	t2	21	19	NA	NA	-27793.0	89.0
TCGA-CQ-A4CG-01	TCGA-CQ-A4CG	University Health Network, Toronto	dead	430.0	NA	1	430	stage iii	t3	n0	m0	78.0	female	white	no	head and neck	2011.0	NA	no	head & neck squamous cell carcinoma	70.0	NA	0.0	not hispanic or latino	78.0	NA	NA	NA	yes	0.0	buccal mucosa	NA	nationwide children's hospital	NA	NA	NA	tcga-cq-a4cg-f57646	60250a77-b120-4813-be74-ce26009dca54	canonical	m0	n0	stage ii	t2	21	24	NA	NA	-28637.0	65.0
TCGA-CR-6487-01	TCGA-CR-6487	Vanderbilt University	alive	NA	234.0	0	234	stage i	t1	n0	m0	50.0	male	white	no	head and neck	2010.0	NA	no	head & neck squamous cell carcinoma	11.0	1984.0	NA	not hispanic or latino	50.0	NA	NA	NA	yes	NA	tonsil	NA	nationwide children's hospital	NA	NA	NA	tcga-cr-6487-f18195	af38c5ef-e137-48fa-bd5a-abe4d3333c0e	canonical	m0	n0	stage ii	t2	21	5	NA	NA	-18331.0	NA
TCGA-CR-6488-01	TCGA-CR-6488	Vanderbilt University	alive	NA	379.0	0	379	stage ii	t2	n0	NA	68.0	female	white	no	head and neck	2010.0	NA	no	head & neck squamous cell carcinoma	NA	NA	0.0	not hispanic or latino	68.0	NA	NA	NA	yes	NA	oral tongue	NA	nationwide children's hospital	NA	NA	NA	tcga-cr-6488-f28961	b3b478eb-86f1-4cd9-bc40-4972049d82d2	canonical	m0	n0	stage ii	t2	21	1	NA	NA	-25176.0	NA
TCGA-CR-7364-01	TCGA-CR-7364	Vanderbilt University	alive	NA	1435.0	0	1435	stage iii	t3	n0	m0	66.0	male	white	no	head and neck	2008.0	NA	no	head & neck squamous cell carcinoma	150.0	1958.0	0.0	not hispanic or latino	66.0	NA	NA	NA	no	NA	larynx	NA	nationwide children's hospital	NA	NA	NA	tcga-cr-7364-f21954	14d5f599-612e-4cb6-933e-0d1cebff077a	canonical	m0	n0	stage iii	t3	21	22	NA	NA	-24192.0	NA
TCGA-CR-7369-01	TCGA-CR-7369	Vanderbilt University	dead	1090.0	NA	1	1090	stage iva	t4a	n2b	m0	59.0	male	white	no	head and neck	2008.0	NA	no	head & neck squamous cell carcinoma	48.0	1960.0	3.0	not hispanic or latino	59.0	NA	NA	NA	yes	NA	oral cavity	NA	nationwide children's hospital	NA	NA	NA	tcga-cr-7369-f31309	1379f75f-c17f-47fc-a653-0ea513651560	canonical	m0	n0	stage iva	t4a	21	9	NA	NA	-21897.0	NA
TCGA-CR-7371-01	TCGA-CR-7371	Vanderbilt University	dead	94.0	NA	1	94	stage iii	t3	n1	m0	45.0	female	white	no	head and neck	2009.0	NA	no	head & neck squamous cell carcinoma	60.0	1979.0	1.0	not hispanic or latino	45.0	NA	NA	NA	no	NA	larynx	NA	nationwide children's hospital	NA	NA	NA	tcga-cr-7371-f28767	a750ce76-2c89-47ff-9d6a-160865899dbf	canonical	m0	n0	stage iii	t3	21	13	NA	NA	-16568.0	NA
TCGA-CR-7372-01	TCGA-CR-7372	Vanderbilt University	alive	NA	759.0	0	759	stage i	t1	n0	m0	45.0	male	white	no	head and neck	2009.0	NA	no	head & neck squamous cell carcinoma	NA	NA	0.0	not hispanic or latino	45.0	NA	NA	NA	yes	NA	oral tongue	NA	nationwide children's hospital	NA	NA	NA	tcga-cr-7372-f22015	ee2714cd-f914-4e9e-885a-e4b2bda80bc9	canonical	m0	n0	stage ii	t2	21	14	NA	NA	-16610.0	NA
TCGA-CR-7376-01	TCGA-CR-7376	Vanderbilt University	alive	NA	972.0	0	972	stage iii	t2	n1	m0	83.0	male	white	no	head and neck	2009.0	NA	no	head & neck squamous cell carcinoma	54.0	1943.0	1.0	not hispanic or latino	83.0	NA	NA	NA	yes	NA	oral cavity	NA	nationwide children's hospital	NA	NA	NA	tcga-cr-7376-f31302	3e93bfc0-c7ba-4e41-b319-6e1c4da5b090	canonical	m0	n0	stage ii	t2	21	25	NA	NA	-30670.0	NA
TCGA-CR-7377-01	TCGA-CR-7377	Vanderbilt University	dead	279.0	NA	1	279	stage iva	t4a	n2c	m0	58.0	male	white	no	head and neck	2008.0	NA	no	head & neck squamous cell carcinoma	80.0	1968.0	3.0	not hispanic or latino	58.0	NA	NA	NA	yes	NA	oral cavity	NA	nationwide children's hospital	NA	NA	NA	tcga-cr-7377-f28769	3c163bdb-d894-4ff1-b6c8-d000c0ca1def	canonical	m0	n1	stage iva	t4a	21	29	NA	NA	-21371.0	NA
TCGA-CR-7383-01	TCGA-CR-7383	Vanderbilt University	dead	521.0	NA	1	521	stage i	t1	n0	m0	79.0	female	white	no	head and neck	2008.0	NA	no	head & neck squamous cell carcinoma	110.0	1954.0	0.0	not hispanic or latino	79.0	NA	no	NA	yes	NA	tonsil	NA	nationwide children's hospital	NA	NA	NA	tcga-cr-7383-f31294	c15745f8-8e4a-446d-b95a-a25e54ece81d	canonical	m0	n0	stage i	t1	21	25	NA	NA	-29122.0	NA
TCGA-CR-7391-01	TCGA-CR-7391	Vanderbilt University	alive	NA	913.0	0	913	stage i	t1	n0	m0	36.0	female	white	no	head and neck	2009.0	NA	no	head & neck squamous cell carcinoma	NA	1990.0	0.0	not hispanic or latino	36.0	NA	NA	NA	yes	NA	oral tongue	NA	nationwide children's hospital	NA	NA	NA	tcga-cr-7391-f28772	7f23e97d-22ca-4c34-a344-a57b2cf7d150	canonical	m0	n0	stage i	t1	21	16	NA	NA	-13508.0	NA
TCGA-CR-7395-01	TCGA-CR-7395	Vanderbilt University	alive	NA	930.0	0	930	stage ii	t2	n0	m0	80.0	female	white	no	head and neck	2009.0	NA	no	head & neck squamous cell carcinoma	60.0	1946.0	NA	not hispanic or latino	80.0	NA	NA	NA	yes	NA	oral cavity	NA	nationwide children's hospital	NA	NA	NA	tcga-cr-7395-f28771	ff1fdc19-09f2-4a62-8f37-aac10566caa7	canonical	m0	n0	stage ii	t2	21	16	NA	NA	-29527.0	NA
TCGA-CR-7398-01	TCGA-CR-7398	Vanderbilt University	alive	NA	156.0	0	156	stage ii	t2	n0	NA	53.0	female	white	no	head and neck	2011.0	NA	no	head & neck squamous cell carcinoma	40.0	NA	0.0	not hispanic or latino	53.0	NA	NA	NA	yes	NA	larynx	NA	nationwide children's hospital	NA	NA	NA	tcga-cr-7398-f28773	50a5073e-310e-42a8-a47e-c63f54f3cba7	canonical	m0	n0	stage ii	t2	21	17	NA	NA	-19468.0	NA
TCGA-CR-7401-01	TCGA-CR-7401	Vanderbilt University	alive	NA	1077.0	0	1077	stage i	t1	n0	m0	64.0	male	white	no	head and neck	2008.0	NA	no	head & neck squamous cell carcinoma	66.0	1963.0	0.0	not hispanic or latino	64.0	NA	NA	NA	yes	NA	oral tongue	NA	nationwide children's hospital	NA	NA	NA	tcga-cr-7401-f28759	dcc5b540-eede-4a44-8c59-72ad111e36e5	canonical	m0	n0	stage i	t1	21	28	NA	NA	-23420.0	NA
TCGA-CV-5432-01	TCGA-CV-5432	MD Anderson Cancer Center	alive	NA	3930.0	0	3930	stage iii	t3	n0	NA	68.0	male	white	no	head and neck	2000.0	3930.0	no	head & neck squamous cell carcinoma	NA	1950.0	0.0	not hispanic or latino	68.0	NA	NA	NA	NA	NA	larynx	NA	nationwide children's hospital	germline comparison	NA	case matched methylation control	tcga-cv-5432-f18742	6fd07012-cd62-43cd-bd1d-e55f7cb04a52	canonical - plus	m0	n0	stage iii	t3	21	12	NA	NA	-25006.0	NA
TCGA-CV-5436-01	TCGA-CV-5436	MD Anderson Cancer Center	dead	584.0	NA	1	584	stage iva	t3	n2b	NA	65.0	male	NA	no	head and neck	2001.0	548.0	no	head & neck squamous cell carcinoma	NA	1951.0	6.0	hispanic or latino	65.0	NA	no	no	yes	12.0	floor of mouth	NA	nationwide children's hospital	germline comparison	NA	case matched methylation control	tcga-cv-5436-f17959	b116d04c-35a9-4517-be46-020205c008e2	canonical - plus	m0	n2b	stage iva	t3	21	28	NA	NA	-23923.0	NA
TCGA-CV-5442-01	TCGA-CV-5442	MD Anderson Cancer Center	alive	NA	2327.0	0	2327	stage iva	t4a	n2b	NA	76.0	female	white	no	head and neck	2004.0	NA	no	head & neck squamous cell carcinoma	NA	NA	4.0	not hispanic or latino	76.0	NA	no	no	no	NA	hard palate	NA	nationwide children's hospital	NA	NA	case matched methylation control	tcga-cv-5442-f17962	2a547e7a-5e61-489b-badf-9b43c42a2c85	canonical - plus	m0	n2b	stage iva	t4a	21	28	NA	NA	-28040.0	NA
TCGA-CV-5443-01	TCGA-CV-5443	MD Anderson Cancer Center	alive	NA	2784.0	0	2784	stage iii	t3	n0	NA	63.0	male	black or african american	no	head and neck	2004.0	2567.0	no	head & neck squamous cell carcinoma	NA	1958.0	0.0	not hispanic or latino	63.0	NA	no	no	yes	NA	larynx	NA	nationwide children's hospital	NA	NA	case matched methylation control	tcga-cv-5443-f17964	1acb102f-563d-4983-9b53-fbffe6e2f357	canonical - plus	m0	n1	stage iii	t3	21	28	NA	NA	-23287.0	NA
TCGA-CV-5444-01	TCGA-CV-5444	MD Anderson Cancer Center	alive	NA	2437.0	0	2437	stage iva	t4a	n1	NA	64.0	male	black or african american	no	head and neck	2004.0	1969.0	no	head & neck squamous cell carcinoma	NA	NA	3.0	not hispanic or latino	64.0	NA	no	no	yes	2.0	larynx	NA	nationwide children's hospital	NA	NA	case matched methylation control	tcga-cv-5444-f17965	83388b6c-2d9d-4525-9f3b-f9f8c168380e	canonical - plus	m0	n0	stage iva	t4a	21	28	NA	NA	-23650.0	NA
TCGA-CV-5971-01	TCGA-CV-5971	MD Anderson Cancer Center	alive	NA	701.0	0	701	stage iva	t4a	n2a	NA	60.0	male	white	no	head and neck	2009.0	540.0	no	head & neck squamous cell carcinoma	NA	NA	1.0	not hispanic or latino	60.0	NA	NA	NA	yes	NA	oral tongue	NA	nationwide children's hospital	NA	NA	case matched methylation control	tcga-cv-5971-f18704	886a8d65-d078-4d42-b323-3cf57697c914	canonical - plus	m0	n2b	stage iva	t2	21	12	NA	NA	-22279.0	NA
TCGA-CV-6003-01	TCGA-CV-6003	MD Anderson Cancer Center	alive	NA	1665.0	0	1665	stage iii	t2	n1	NA	50.0	female	white	no	head and neck	2007.0	1246.0	no	head & neck squamous cell carcinoma	NA	NA	1.0	not hispanic or latino	50.0	NA	NA	NA	yes	12.0	oral tongue	NA	nationwide children's hospital	NA	NA	case matched methylation control	tcga-cv-6003-f35997	7d4ee3c3-57f0-4ece-aeda-c864603e4aed	canonical - plus	m0	n0	stage ii	t2	21	28	NA	NA	-18600.0	NA
TCGA-CV-6436-01	TCGA-CV-6436	MD Anderson Cancer Center	alive	NA	1899.0	0	1899	stage iva	t4a	n0	NA	62.0	male	white	no	head and neck	2007.0	NA	no	head & neck squamous cell carcinoma	9.5	1960.0	0.0	not hispanic or latino	62.0	NA	NA	NA	no	NA	oral tongue	NA	nationwide children's hospital	NA	NA	case matched methylation control	tcga-cv-6436-f41291	a6b2cef4-4059-43bf-ae84-ba7b07d46dc4	canonical - plus	m0	n0	stage iii	t3	21	14	NA	NA	-22885.0	NA
TCGA-CV-6441-01	TCGA-CV-6441	MD Anderson Cancer Center	dead	292.0	NA	1	292	stage iii	t3	n0	NA	60.0	male	white	no	head and neck	2010.0	NA	no	head & neck squamous cell carcinoma	38.0	1970.0	0.0	hispanic or latino	60.0	NA	NA	NA	yes	NA	oral tongue	NA	nationwide children's hospital	NA	NA	case matched methylation control	tcga-cv-6441-f41163	f1abcc5c-c78f-49e7-94f6-f43e6969e13f	canonical - plus	m0	n0	stage iii	t3	21	13	NA	NA	-22025.0	NA
TCGA-CV-6934-01	TCGA-CV-6934	MD Anderson Cancer Center	dead	65.0	NA	1	65	stage iva	t3	n2b	NA	66.0	female	white	no	head and neck	1998.0	NA	no	head & neck squamous cell carcinoma	75.0	1948.0	3.0	not hispanic or latino	66.0	NA	NA	NA	no	NA	oral tongue	NA	nationwide children's hospital	case matched methylation control	germline comparison	case matched expression control	tcga-cv-6934-f41309	df83e751-eb73-422b-add4-afbe85108624	canonical - plus	m0	n2b	stage iva	t3	21	14	NA	NA	-24180.0	NA
TCGA-CV-6940-01	TCGA-CV-6940	MD Anderson Cancer Center	dead	804.0	NA	1	804	stage iii	t2	n1	NA	80.0	female	white	no	head and neck	2002.0	NA	no	head & neck squamous cell carcinoma	50.0	2001.0	1.0	not hispanic or latino	80.0	NA	NA	NA	no	NA	buccal mucosa	NA	nationwide children's hospital	NA	NA	NA	tcga-cv-6940-f41244	db235601-d7e7-423b-b1c0-d486972d0c8a	canonical	m0	n0	stage i	t1	21	13	NA	NA	-29382.0	NA
TCGA-CV-6942-01	TCGA-CV-6942	MD Anderson Cancer Center	alive	NA	4282.0	0	4282	stage ii	t2	nx	NA	73.0	female	white	no	head and neck	2000.0	NA	no	head & neck squamous cell carcinoma	NA	NA	NA	hispanic or latino	73.0	NA	NA	NA	no	NA	oral cavity	NA	nationwide children's hospital	NA	NA	NA	tcga-cv-6942-f40776	318af7f2-942f-43a8-8c39-5d2bf7163a43	canonical	m0	n0	stage ii	t2	21	28	NA	NA	-26941.0	NA
TCGA-CV-6948-01	TCGA-CV-6948	MD Anderson Cancer Center	dead	1289.0	NA	1	1289	stage ivb	t4a	n3	NA	79.0	female	white	no	head and neck	1994.0	NA	no	head & neck squamous cell carcinoma	NA	NA	30.0	not hispanic or latino	79.0	NA	NA	NA	no	NA	floor of mouth	NA	nationwide children's hospital	NA	NA	NA	tcga-cv-6948-f36033	6c4cda48-3fc6-49f7-90b4-f49b9a15201f	canonical	m0	n0	stage iva	t4a	21	28	NA	NA	-29153.0	NA
TCGA-CV-6956-01	TCGA-CV-6956	MD Anderson Cancer Center	dead	217.0	NA	1	217	stage iii	t3	n1	NA	67.0	male	white	no	head and neck	1993.0	NA	no	head & neck squamous cell carcinoma	NA	NA	1.0	hispanic or latino	67.0	NA	NA	NA	yes	NA	oral tongue	NA	nationwide children's hospital	case matched methylation control	germline comparison	case matched expression control	tcga-cv-6956-f41248	fe6bfd66-eedd-446b-a8d3-05ff5368469d	canonical - plus	m0	n2c	stage iva	t4a	21	13	NA	NA	-24720.0	NA
TCGA-CV-6959-01	TCGA-CV-6959	MD Anderson Cancer Center	dead	256.0	NA	1	256	stage iii	t3	n0	NA	48.0	male	white	no	head and neck	1999.0	NA	no	head & neck squamous cell carcinoma	NA	NA	0.0	not hispanic or latino	48.0	NA	NA	NA	yes	1.0	oral tongue	NA	nationwide children's hospital	case matched methylation control	germline comparison	case matched expression control	tcga-cv-6959-f36006	83f4f61d-9dae-4c9f-905e-c3f31a5da53c	canonical - plus	m0	n1	stage iii	t3	21	30	NA	NA	-17679.0	NA
TCGA-CV-6960-01	TCGA-CV-6960	MD Anderson Cancer Center	dead	862.0	NA	1	862	stage iii	t3	n0	NA	49.0	male	black or african american	no	head and neck	1999.0	NA	no	head & neck squamous cell carcinoma	NA	1969.0	0.0	NA	49.0	NA	NA	NA	yes	2.0	oral cavity	NA	nationwide children's hospital	case matched methylation control	germline comparison	case matched expression control	tcga-cv-6960-f36007	080865d3-209b-4730-955d-eef8cc76ba5a	canonical - plus	m0	n0	stage iii	t3	21	14	NA	NA	-18194.0	NA
TCGA-CV-6961-01	TCGA-CV-6961	MD Anderson Cancer Center	dead	76.0	NA	1	76	stage ii	t2	n0	NA	61.0	male	white	no	head and neck	1999.0	NA	no	head & neck squamous cell carcinoma	66.0	1959.0	NA	not hispanic or latino	61.0	NA	NA	NA	yes	2.0	oral tongue	NA	nationwide children's hospital	case matched methylation control	germline comparison	case matched expression control	tcga-cv-6961-f39980	b0be5190-f4b7-482e-99b9-d7bd05e93973	canonical - plus	m0	n0	stage ii	t2	21	7	NA	NA	-22532.0	NA
TCGA-CV-7095-01	TCGA-CV-7095	MD Anderson Cancer Center	dead	572.0	NA	1	572	stage ii	t2	nx	NA	87.0	female	NA	no	head and neck	2001.0	NA	no	head & neck squamous cell carcinoma	40.0	1970.0	0.0	hispanic or latino	87.0	NA	NA	NA	no	NA	oral cavity	NA	nationwide children's hospital	germline comparison	NA	case matched methylation control	tcga-cv-7095-f41247	317a3c3d-964f-4c1d-88e0-4347581a87cb	canonical - plus	m0	n2a	stage iva	t1	21	13	NA	NA	-32022.0	NA
TCGA-CV-7099-01	TCGA-CV-7099	MD Anderson Cancer Center	dead	243.0	NA	1	243	stage ii	t2	nx	NA	85.0	female	white	no	head and neck	2002.0	NA	no	head & neck squamous cell carcinoma	NA	1936.0	NA	NA	85.0	NA	NA	NA	no	NA	oral cavity	NA	nationwide children's hospital	NA	NA	NA	tcga-cv-7099-f41184	10a9198a-3e25-41d3-beba-f6ebc88b726d	canonical	m0	n0	stage ii	t2	21	13	NA	NA	-31134.0	NA
TCGA-CV-7102-01	TCGA-CV-7102	MD Anderson Cancer Center	dead	56.0	NA	1	56	stage iva	t3	n2	NA	76.0	female	white	no	head and neck	2000.0	NA	no	head & neck squamous cell carcinoma	NA	1945.0	3.0	not hispanic or latino	76.0	NA	NA	NA	yes	1.0	floor of mouth	NA	nationwide children's hospital	NA	NA	NA	tcga-cv-7102-f41206	e486a233-5a2f-454a-8cc0-9fd7fd23384e	canonical	m0	n1	stage iii	t3	21	13	NA	NA	-27805.0	NA
TCGA-CV-7104-01	TCGA-CV-7104	MD Anderson Cancer Center	dead	393.0	NA	1	393	stage iva	t2	n2b	NA	61.0	female	white	no	head and neck	2000.0	NA	no	head & neck squamous cell carcinoma	NA	NA	8.0	not hispanic or latino	61.0	NA	NA	NA	no	NA	oral tongue	NA	nationwide children's hospital	NA	NA	NA	tcga-cv-7104-f40779	696db332-93ed-4fd8-87a3-e874cc49f58c	canonical	m0	n2	stage iva	t2	21	28	NA	NA	-22349.0	NA
TCGA-CV-7183-01	TCGA-CV-7183	MD Anderson Cancer Center	alive	NA	3981.0	0	3981	stage ii	t2	n0	NA	53.0	male	white	no	head and neck	2002.0	NA	no	head & neck squamous cell carcinoma	NA	1979.0	0.0	not hispanic or latino	53.0	NA	NA	NA	no	NA	oral cavity	NA	nationwide children's hospital	case matched methylation control	germline comparison	case matched expression control	tcga-cv-7183-f41176	6bb4cd37-cc1c-4967-b147-1aabe4bc34e4	canonical - plus	m0	n0	stage ii	t2	21	13	NA	NA	-19358.0	NA
TCGA-CV-7253-01	TCGA-CV-7253	MD Anderson Cancer Center	dead	361.0	NA	1	361	stage iva	t4a	n0	NA	58.0	male	black or african american	no	head and neck	1993.0	NA	no	head & neck squamous cell carcinoma	NA	NA	NA	not hispanic or latino	58.0	NA	NA	NA	NA	NA	oral cavity	NA	nationwide children's hospital	NA	NA	NA	tcga-cv-7253-f40536	b7d51a24-1129-4988-927e-0d26d3dd61fc	canonical	m0	n0	stage ii	t2	21	22	NA	NA	-21473.0	NA
TCGA-CV-7255-01	TCGA-CV-7255	MD Anderson Cancer Center	dead	64.0	NA	1	64	stage iva	t4a	n0	NA	32.0	female	white	no	head and neck	1995.0	NA	no	head & neck squamous cell carcinoma	NA	NA	NA	not hispanic or latino	32.0	NA	NA	NA	yes	NA	oral tongue	NA	nationwide children's hospital	case matched methylation control	germline comparison	case matched expression control	tcga-cv-7255-f40538	a1f72ac4-8967-45ef-a91c-7c8e4baeadd2	canonical - plus	m0	n0	stage ii	t2	21	22	NA	NA	-11931.0	NA
TCGA-CV-7413-01	TCGA-CV-7413	MD Anderson Cancer Center	dead	294.0	NA	1	294	stage ii	t2	n0	NA	74.0	female	white	no	head and neck	1995.0	NA	no	head & neck squamous cell carcinoma	NA	NA	NA	not hispanic or latino	74.0	NA	NA	NA	no	NA	oral cavity	NA	nationwide children's hospital	NA	NA	germline comparison	tcga-cv-7413-f40535	a4806162-12c4-4dcd-8c24-d0f8a7ae3771	canonical - plus	m0	n0	stage ii	t2	21	22	NA	NA	-27231.0	NA
TCGA-CV-7414-01	TCGA-CV-7414	MD Anderson Cancer Center	dead	14.0	NA	1	14	stage iva	t4a	n2b	NA	78.0	male	white	no	head and neck	1995.0	NA	no	head & neck squamous cell carcinoma	NA	NA	10.0	not hispanic or latino	78.0	NA	NA	NA	no	NA	oral cavity	NA	nationwide children's hospital	NA	NA	NA	tcga-cv-7414-f41191	8e789bea-b03a-4bed-a2f4-4e6004cb4df2	canonical	m0	n1	stage iii	t3	21	13	NA	NA	-28603.0	NA
TCGA-CV-7421-01	TCGA-CV-7421	MD Anderson Cancer Center	dead	2.0	NA	1	2	stage iva	t4a	n0	NA	76.0	male	white	no	head and neck	1997.0	NA	no	head & neck squamous cell carcinoma	NA	NA	0.0	not hispanic or latino	76.0	NA	NA	NA	no	NA	larynx	NA	nationwide children's hospital	NA	NA	NA	tcga-cv-7421-f57771	0a4ef9ae-a3df-4bbe-b9d2-425c24c9a22f	canonical	m0	n0	stage iva	t4a	21	26	NA	NA	-27961.0	NA
TCGA-CV-7427-01	TCGA-CV-7427	MD Anderson Cancer Center	dead	4760.0	NA	1	4760	stage ii	t2	nx	NA	73.0	female	white	no	head and neck	1997.0	NA	no	head & neck squamous cell carcinoma	25.0	1937.0	NA	not hispanic or latino	73.0	NA	NA	NA	yes	1.0	oral cavity	NA	nationwide children's hospital	NA	NA	NA	tcga-cv-7427-f41188	c3389caa-fc93-4e29-9fe2-aadaba625775	canonical	m0	n0	stage ii	t2	21	13	NA	NA	-26975.0	NA
TCGA-CV-7434-01	TCGA-CV-7434	MD Anderson Cancer Center	dead	218.0	NA	1	218	stage iva	t4a	n1	NA	64.0	male	white	no	head and neck	1999.0	NA	no	head & neck squamous cell carcinoma	80.0	1958.0	1.0	not hispanic or latino	64.0	NA	NA	NA	yes	1.0	oral cavity	NA	nationwide children's hospital	germline comparison	NA	case matched expression control	tcga-cv-7434-f41193	65c16df3-5eec-4c69-a096-3c3c92c183c4	canonical - plus	m0	n0	stage iii	t3	21	13	NA	NA	-23465.0	NA
TCGA-CV-7438-01	TCGA-CV-7438	MD Anderson Cancer Center	dead	194.0	NA	1	194	stage i	t1	nx	NA	87.0	female	white	no	head and neck	2000.0	NA	no	head & neck squamous cell carcinoma	NA	NA	NA	not hispanic or latino	87.0	NA	NA	NA	no	NA	oral tongue	NA	nationwide children's hospital	germline comparison	NA	case matched expression control	tcga-cv-7438-f41272	8950daa7-cf61-483d-93d4-a4bc6adf7261	canonical - plus	m0	n0	stage ii	t2	21	14	NA	NA	-32021.0	NA
TCGA-CV-A45O-01	TCGA-CV-A45O	MD Anderson Cancer Center	alive	NA	851.0	0	851	NA	NA	NA	NA	57.0	male	white	no	head and neck	1994.0	NA	no	head & neck squamous cell carcinoma	NA	NA	0.0	not hispanic or latino	57.0	NA	NA	NA	no	NA	alveolar ridge	NA	nationwide children's hospital	NA	NA	NA	tcga-cv-a45o-f47185	c37cbccb-e53c-4de7-aaea-6318603e1df4	canonical	m0	n0	stage iii	t3	21	22	NA	NA	-20868.0	NA
TCGA-CV-A45T-01	TCGA-CV-A45T	MD Anderson Cancer Center	dead	4856.0	NA	1	4856	stage ii	t1	n0	m0	64.0	female	white	no	head and neck	1998.0	NA	no	head & neck squamous cell carcinoma	NA	NA	0.0	not hispanic or latino	64.0	NA	NA	NA	yes	NA	oral tongue	NA	nationwide children's hospital	NA	NA	NA	tcga-cv-a45t-f46751	e11852d8-3b9c-4553-b3e9-7c01a9e1ab21	canonical	m0	n0	stage ii	t2	21	15	NA	NA	-23452.0	NA
TCGA-CV-A45V-01	TCGA-CV-A45V	MD Anderson Cancer Center	dead	32.0	NA	1	32	stage iva	t4	n0	m0	87.0	female	white	no	head and neck	1999.0	NA	no	head & neck squamous cell carcinoma	NA	NA	NA	not hispanic or latino	87.0	NA	NA	NA	no	NA	oral cavity	NA	nationwide children's hospital	NA	NA	NA	tcga-cv-a45v-f47136	b0430319-6aaf-43d2-8f13-8f31b604a84c	canonical	m0	n0	stage iva	t4	21	22	NA	NA	-31936.0	NA
TCGA-CV-A45W-01	TCGA-CV-A45W	MD Anderson Cancer Center	dead	1398.0	NA	1	1398	stage ii	t2	n0	m0	75.0	male	white	no	head and neck	1999.0	NA	no	head & neck squamous cell carcinoma	NA	NA	0.0	not hispanic or latino	75.0	NA	NA	NA	yes	NA	larynx	NA	nationwide children's hospital	NA	NA	NA	tcga-cv-a45w-f46691	e73c13a0-dbc0-4954-8ff5-6ebded46c149	canonical	m0	n0	stage iii	t3	21	13	NA	NA	-27743.0	NA
TCGA-CV-A45Z-01	TCGA-CV-A45Z	MD Anderson Cancer Center	dead	1466.0	NA	1	1466	stage ii	t1	n0	m0	75.0	male	white	no	head and neck	2000.0	NA	no	head & neck squamous cell carcinoma	40.0	1940.0	0.0	not hispanic or latino	75.0	NA	NA	NA	yes	NA	larynx	NA	nationwide children's hospital	NA	NA	NA	tcga-cv-a45z-f46707	bf0dda78-f1be-4668-a8b3-41e6bb3d71ee	canonical	m0	n0	stage ii	t2	21	15	NA	NA	-27397.0	NA
TCGA-CV-A463-01	TCGA-CV-A463	MD Anderson Cancer Center	dead	23.0	NA	1	23	stage iva	t4a	n0	m0	82.0	female	white	no	head and neck	2007.0	NA	no	head & neck squamous cell carcinoma	NA	NA	0.0	hispanic or latino	82.0	NA	NA	NA	no	NA	floor of mouth	NA	nationwide children's hospital	NA	NA	NA	tcga-cv-a463-f47193	79404747-c5a9-47c7-84e4-de613a3ab463	canonical	m0	n0	stage iva	t4a	21	22	NA	NA	-30095.0	NA
TCGA-CV-A464-01	TCGA-CV-A464	MD Anderson Cancer Center	alive	NA	1722.0	0	1722	stage iii	t3	n0	m0	48.0	male	white	no	head and neck	2008.0	NA	no	head & neck squamous cell carcinoma	21.0	1978.0	0.0	not hispanic or latino	48.0	NA	NA	NA	yes	NA	buccal mucosa	NA	nationwide children's hospital	NA	NA	NA	tcga-cv-a464-f46962	48059e78-1016-4822-b910-38a14732245f	canonical	m0	n0	stage iva	t4a	21	20	NA	NA	-17669.0	NA
TCGA-CV-A465-01	TCGA-CV-A465	MD Anderson Cancer Center	dead	215.0	NA	1	215	stage iii	t3	n0	m0	24.0	male	white	no	head and neck	2008.0	NA	no	head & neck squamous cell carcinoma	NA	NA	0.0	hispanic or latino	24.0	NA	NA	NA	no	NA	oral tongue	NA	nationwide children's hospital	NA	NA	NA	tcga-cv-a465-f47155	b7bfe564-0b3f-43ee-897d-62075ba8f210	canonical	m0	n0	stage ii	t2	21	22	NA	NA	-9015.0	NA
TCGA-CV-A6JE-01	TCGA-CV-A6JE	MD Anderson Cancer Center	alive	NA	1075.0	0	1075	NA	NA	NA	NA	78.0	male	white	no	head and neck	2011.0	NA	no	head & neck squamous cell carcinoma	NA	1949.0	0.0	not hispanic or latino	78.0	NA	NA	NA	yes	3.0	oral cavity	NA	nationwide children's hospital	NA	NA	NA	tcga-cv-a6je-f59916	2f5a1dc9-bc0c-4535-a94e-4dc9651c6b03	canonical	m0	n0	stage ii	t2	21	23	NA	NA	-28658.0	NA
TCGA-CV-A6JM-01	TCGA-CV-A6JM	MD Anderson Cancer Center	dead	194.0	NA	1	194	NA	NA	NA	NA	85.0	male	white	no	head and neck	2011.0	NA	no	head & neck squamous cell carcinoma	NA	NA	0.0	not hispanic or latino	85.0	NA	NA	NA	no	NA	hypopharynx	NA	nationwide children's hospital	NA	NA	NA	tcga-cv-a6jm-f59922	3c11debb-f018-4473-9a3c-f4e9ef3617db	canonical	m0	n0	stage iva	t4a	21	29	NA	NA	-31147.0	NA
TCGA-CV-A6K0-01	TCGA-CV-A6K0	MD Anderson Cancer Center	alive	NA	606.0	0	606	stage i	t1	n0	m0	58.0	male	white	no	head and neck	2011.0	NA	no	head & neck squamous cell carcinoma	NA	NA	0.0	not hispanic or latino	58.0	NA	NA	NA	yes	1.0	oral tongue	NA	nationwide children's hospital	NA	NA	NA	NA	NA	canonical	m0	n0	stage ii	t2	21	16	NA	NA	-21488.0	NA
TCGA-CX-7085-01	TCGA-CX-7085	Medical College of Georgia	alive	NA	321.0	0	321	stage i	t1	n0	NA	77.0	female	white	no	head and neck	2010.0	NA	no	head & neck squamous cell carcinoma	3.0	NA	0.0	not hispanic or latino	77.0	NA	NA	NA	yes	0.0	oral tongue	NA	nationwide children's hospital	NA	NA	NA	tcga-cx-7085-f36148	d4f53f43-6742-4a2c-be57-7781221b75c2	canonical	m0	n0	stage iii	t3	21	24	NA	NA	-28221.0	308.0
TCGA-D6-6516-01	TCGA-D6-6516	Greater Poland Cancer Center	alive	NA	773.0	0	773	stage i	t1	n0	NA	69.0	male	white	no	head and neck	2010.0	NA	no	head & neck squamous cell carcinoma	74.0	1959.0	0.0	not hispanic or latino	69.0	NA	NA	NA	no	NA	lip	NA	nationwide children's hospital	NA	NA	NA	tcga-d6-6516-f38620	75ea887e-c9c6-42c5-850e-e2155cc081c5	canonical	m0	n1	stage iii	t1	21	19	NA	NA	-25242.0	NA
TCGA-D6-6517-01	TCGA-D6-6517	Greater Poland Cancer Center	alive	NA	292.0	0	292	stage iii	t3	n0	NA	59.0	male	white	no	head and neck	2010.0	NA	no	head & neck squamous cell carcinoma	30.0	1970.0	0.0	not hispanic or latino	59.0	NA	no	NA	yes	3.0	larynx	NA	nationwide children's hospital	NA	NA	NA	tcga-d6-6517-f38617	1a2f7adb-7e47-47b9-be81-ea01592e23ae	canonical	m0	n0	stage iii	t3	21	19	NA	NA	-21791.0	NA
TCGA-D6-6823-01	TCGA-D6-6823	Greater Poland Cancer Center	alive	NA	701.0	0	701	stage ii	t2	n0	NA	50.0	male	white	no	head and neck	2010.0	NA	no	head & neck squamous cell carcinoma	60.0	1979.0	0.0	not hispanic or latino	50.0	NA	NA	NA	yes	1.0	oral tongue	NA	nationwide children's hospital	NA	NA	NA	tcga-d6-6823-f38621	5e958d09-2402-4002-b53a-9d626482b498	canonical	m0	n1	stage iii	t3	21	19	NA	NA	-18611.0	NA
TCGA-D6-6824-01	TCGA-D6-6824	Greater Poland Cancer Center	alive	NA	77.0	0	77	stage iva	t4a	n0	NA	61.0	male	white	no	head and neck	2010.0	NA	no	head & neck squamous cell carcinoma	40.0	1968.0	NA	not hispanic or latino	61.0	NA	NA	NA	yes	1.0	larynx	NA	nationwide children's hospital	NA	NA	NA	tcga-d6-6824-f38618	38abfa51-2cd6-4367-89f5-586dc80d732a	canonical	m0	n1	stage iva	t4a	21	19	NA	NA	-22633.0	NA
TCGA-D6-6825-01	TCGA-D6-6825	Greater Poland Cancer Center	alive	NA	491.0	0	491	stage i	t1	n0	NA	73.0	male	white	no	head and neck	2011.0	NA	no	head & neck squamous cell carcinoma	300.0	1957.0	0.0	not hispanic or latino	73.0	NA	NA	NA	yes	2.0	oral tongue	NA	nationwide children's hospital	NA	NA	NA	tcga-d6-6825-f38623	6da92e1b-857a-42e1-b800-e2b029650d58	canonical	m0	n0	stage iii	t3	21	19	NA	NA	-26976.0	NA
TCGA-D6-6826-01	TCGA-D6-6826	Greater Poland Cancer Center	dead	348.0	NA	1	348	stage iva	t4a	n2b	NA	64.0	female	white	no	head and neck	2011.0	NA	no	head & neck squamous cell carcinoma	NA	NA	0.0	not hispanic or latino	64.0	NA	NA	NA	no	NA	larynx	NA	nationwide children's hospital	NA	NA	NA	tcga-d6-6826-f38619	6525d55a-3124-4c04-893a-200c10d10c7e	canonical	m0	n2	stage iva	t4a	21	19	NA	NA	-23722.0	NA
TCGA-D6-6827-01	TCGA-D6-6827	Greater Poland Cancer Center	alive	NA	568.0	0	568	stage i	t1	n0	NA	55.0	female	white	no	head and neck	2011.0	NA	no	head & neck squamous cell carcinoma	28.0	1983.0	NA	not hispanic or latino	55.0	NA	NA	NA	no	NA	lip	NA	nationwide children's hospital	NA	NA	NA	tcga-d6-6827-f38622	1934a826-db63-416b-8490-2dcf03ca532a	canonical	m0	n1	stage iii	t1	21	19	NA	NA	-20175.0	NA
TCGA-D6-8568-01	TCGA-D6-8568	Greater Poland Cancer Center	alive	NA	759.0	0	759	stage ii	t2	n0	m0	62.0	male	white	no	head and neck	2012.0	NA	no	head & neck squamous cell carcinoma	43.0	1969.0	0.0	not hispanic or latino	62.0	NA	NA	NA	yes	5.0	larynx	NA	nationwide children's hospital	NA	NA	NA	tcga-d6-8568-f58025	2323350d-ab49-4f1c-93a6-08d6f0625f97	canonical	m0	n0	stage ii	t2	21	31	NA	NA	-22796.0	0.0
TCGA-D6-8569-01	TCGA-D6-8569	Greater Poland Cancer Center	alive	NA	770.0	0	770	stage ii	t2	n0	m0	52.0	male	white	no	head and neck	2012.0	NA	no	head & neck squamous cell carcinoma	43.0	1979.0	0.0	not hispanic or latino	52.0	NA	NA	NA	no	NA	oral tongue	NA	nationwide children's hospital	NA	NA	NA	tcga-d6-8569-f58026	24b4323c-5b31-4bab-ad45-1c6f978510a0	canonical	m0	n0	stage ii	t2	21	31	NA	NA	-19212.0	22.0
TCGA-D6-A6EP-01	TCGA-D6-A6EP	Greater Poland Cancer Center	alive	NA	424.0	0	424	stage iii	t3	n0	m0	62.0	male	white	no	head and neck	2013.0	NA	no	head & neck squamous cell carcinoma	40.0	1970.0	0.0	not hispanic or latino	62.0	NA	NA	NA	no	NA	hypopharynx	NA	nationwide children's hospital	NA	NA	NA	NA	NA	canonical	m0	n0	stage iii	t3	21	31	NA	NA	-22674.0	NA
TCGA-DQ-5625-01	TCGA-DQ-5625	University Of Michigan	dead	1133.0	NA	1	1133	NA	tx	nx	NA	52.0	female	white	no	head and neck	2008.0	NA	no	head & neck squamous cell carcinoma	33.0	1975.0	0.0	not hispanic or latino	52.0	NA	yes	NA	yes	15.0	oral tongue	NA	nationwide children's hospital	NA	NA	NA	tcga-dq-5625-f65516	e2c0df7e-1152-45fb-b09f-5ddc672c81ce	canonical	m0	n0	stage ii	t2	21	25	1067.0	NA	-19211.0	0.0
TCGA-F7-8298-01	TCGA-F7-8298	Asterand	alive	NA	995.0	0	995	stage i	t1	n0	m0	58.0	male	white	no	head and neck	2011.0	NA	no	head & neck squamous cell carcinoma	26.0	1985.0	0.0	not hispanic or latino	58.0	NA	NA	NA	yes	1.0	larynx	NA	nationwide children's hospital	NA	NA	NA	tcga-f7-8298-f65925	90e44067-bc8f-4b50-8b3a-b749a510e383	canonical	m0	n0	stage i	t1	21	1	NA	NA	-21445.0	NA
TCGA-F7-8489-01	TCGA-F7-8489	Asterand	alive	NA	658.0	0	658	stage ii	t2	n0	m0	48.0	male	white	no	head and neck	2012.0	NA	no	head & neck squamous cell carcinoma	300.0	1992.0	NA	not hispanic or latino	48.0	NA	NA	NA	no	NA	floor of mouth	NA	nationwide children's hospital	NA	NA	NA	tcga-f7-8489-f55738	339f9a7c-bee1-4992-b079-8ddec89a7f22	canonical	m0	n0	stage ii	t2	21	14	NA	NA	-17873.0	NA
TCGA-F7-A61V-01	TCGA-F7-A61V	Asterand	alive	NA	759.0	0	759	stage ii	t2	n0	m0	54.0	male	white	no	head and neck	2012.0	NA	no	head & neck squamous cell carcinoma	38.0	1974.0	0.0	not hispanic or latino	54.0	NA	NA	NA	NA	NA	base of tongue	NA	nationwide children's hospital	NA	NA	NA	tcga-f7-a61v-f65332	e248ee74-95c4-449d-b90e-e954065fba66	canonical	mx	nx	NA	tx	21	22	NA	NA	-19857.0	NA
TCGA-F7-A620-01	TCGA-F7-A620	Asterand	alive	NA	543.0	0	543	stage iii	t3	n1	m0	47.0	male	white	no	head and neck	2012.0	NA	no	head & neck squamous cell carcinoma	30.0	1982.0	1.0	not hispanic or latino	47.0	NA	NA	NA	yes	NA	base of tongue	NA	nationwide children's hospital	NA	NA	NA	tcga-f7-a620-f57922	db36f06b-2d78-4b88-a7a2-4de55fd698ba	canonical	mx	nx	NA	tx	21	14	NA	NA	-17475.0	NA
TCGA-F7-A622-01	TCGA-F7-A622	Asterand	dead	359.0	NA	1	359	stage iii	t3	nx	m0	75.0	male	white	no	head and neck	2012.0	NA	no	head & neck squamous cell carcinoma	NA	NA	NA	not hispanic or latino	75.0	NA	NA	NA	yes	1.0	larynx	NA	nationwide children's hospital	NA	NA	NA	tcga-f7-a622-f59101	9d12cb4c-c3b4-4ac2-8c10-c6fdfada19a6	canonical	mx	nx	NA	tx	21	30	NA	NA	-27456.0	NA
TCGA-HL-7533-01	TCGA-HL-7533	Fox Chase	alive	NA	1057.0	0	1057	NA	NA	NA	NA	65.0	male	white	no	head and neck	2008.0	NA	no	head & neck squamous cell carcinoma	25.0	1963.0	NA	not hispanic or latino	65.0	NA	NA	NA	yes	2.5	oral cavity	NA	nationwide children's hospital	NA	NA	NA	tcga-hl-7533-f48758	1973ec7e-4b8f-4f18-b6f0-6bad4886fa0b	canonical	m0	n2b	stage iva	t2	21	20	NA	NA	-23950.0	87.0
TCGA-IQ-7631-01	TCGA-IQ-7631	University of Miami	alive	NA	1172.0	0	1172	stage ii	t2	n0	NA	60.0	female	white	no	head and neck	2011.0	NA	no	head & neck squamous cell carcinoma	30.0	1963.0	0.0	not hispanic or latino	60.0	NA	NA	NA	no	NA	buccal mucosa	NA	nationwide children's hospital	NA	NA	NA	tcga-iq-7631-f36192	f099410d-b35e-4eb3-8405-069b9bd84836	canonical	m0	n0	stage ii	t2	21	23	NA	NA	-22151.0	NA
TCGA-IQ-A61H-01	TCGA-IQ-A61H	University of Miami	alive	NA	1138.0	0	1138	stage ii	t2	n0	mx	76.0	male	white	no	head and neck	2012.0	NA	no	head & neck squamous cell carcinoma	30.0	NA	0.0	hispanic or latino	76.0	NA	NA	NA	no	NA	oral tongue	NA	nationwide children's hospital	NA	NA	NA	tcga-iq-a61h-f71474	4a0d0146-637c-4687-b8c8-583bfbef3742	canonical	mx	n0	stage ii	t2	21	25	NA	NA	-27990.0	NA
TCGA-IQ-A61I-01	TCGA-IQ-A61I	University of Miami	dead	2.0	NA	1	2	stage iva	t1	n2b	m0	63.0	male	black or african american	no	head and neck	2012.0	NA	no	head & neck squamous cell carcinoma	NA	NA	3.0	not hispanic or latino	63.0	NA	NA	NA	no	NA	oropharynx	NA	nationwide children's hospital	NA	NA	NA	NA	NA	canonical	m0	n2a	stage iva	t1	21	26	NA	NA	-23035.0	NA
TCGA-MT-A67A-01	TCGA-MT-A67A	University of Minnesota	alive	NA	914.0	0	914	stage i	t1	n0	mx	85.0	female	white	no	head and neck	2011.0	NA	no	head & neck squamous cell carcinoma	NA	NA	0.0	not hispanic or latino	85.0	NA	NA	NA	yes	0.0	oral tongue	NA	nationwide children's hospital	NA	NA	NA	tcga-mt-a67a-f58922	691f0cf6-3de8-448f-b9ee-9bc04788d3dd	canonical	m0	n0	stage i	t1	21	28	NA	NA	-31161.0	29.0
TCGA-MT-A67D-01	TCGA-MT-A67D	University of Minnesota	alive	NA	56.0	0	56	stage ii	t2	n0	m0	55.0	male	white	no	head and neck	2012.0	NA	no	head & neck squamous cell carcinoma	40.0	1971.0	0.0	not hispanic or latino	55.0	NA	NA	NA	yes	0.0	floor of mouth	NA	nationwide children's hospital	NA	NA	NA	tcga-mt-a67d-f48051	c8cac632-2892-4792-92f4-789c52cb2659	canonical	m0	n0	stage ii	t2	21	5	NA	NA	-20386.0	NA
TCGA-MZ-A5BI-01	TCGA-MZ-A5BI	Montefiore Medical Center	dead	217.0	NA	1	217	NA	NA	NA	NA	53.0	male	white	no	head and neck	2008.0	NA	no	head & neck squamous cell carcinoma	NA	NA	NA	hispanic or latino	53.0	NA	NA	NA	yes	0.0	tonsil	NA	nationwide children's hospital	NA	NA	NA	NA	NA	canonical	m0	n2b	stage iva	t2	21	15	NA	NA	-19500.0	NA
TCGA-MZ-A6I9-01	TCGA-MZ-A6I9	Montefiore Medical Center	dead	489.0	NA	1	489	NA	NA	NA	NA	68.0	male	white	no	head and neck	2012.0	NA	no	head & neck squamous cell carcinoma	14.0	1962.0	NA	not hispanic or latino	68.0	NA	NA	NA	yes	2.0	base of tongue	NA	nationwide children's hospital	NA	NA	NA	tcga-mz-a6i9-f59282	feb2dfb1-1b37-49ee-aefd-9a287d9640c3	canonical	m0	n2b	stage iva	t4a	21	7	NA	NA	-24939.0	467.0
TCGA-P3-A6T4-01	TCGA-P3-A6T4	Fred Hutchinson	dead	62.0	NA	1	62	stage iva	t4a	n1	mx	54.0	male	white	no	head and neck	2008.0	NA	no	head & neck squamous cell carcinoma	40.0	1968.0	1.0	not hispanic or latino	54.0	NA	NA	NA	yes	3.5	floor of mouth	NA	nationwide children's hospital	NA	NA	NA	NA	NA	canonical	m0	n1	stage iva	t4	21	21	NA	NA	-20027.0	NA
TCGA-P3-A6T5-01	TCGA-P3-A6T5	Fred Hutchinson	dead	882.0	NA	1	882	stage iva	t4a	n0	mx	79.0	female	white	no	head and neck	2009.0	NA	no	head & neck squamous cell carcinoma	15.0	NA	0.0	not hispanic or latino	79.0	NA	NA	NA	yes	NA	alveolar ridge	NA	nationwide children's hospital	NA	NA	NA	tcga-p3-a6t5-f50148	9ead225d-154f-4e01-ac8a-c16900b194d5	canonical	m0	n0	stage iva	t4	21	21	NA	NA	-28977.0	0.0
TCGA-QK-A64Z-01	TCGA-QK-A64Z	Emory University - Winship Cancer Inst.	dead	641.0	NA	1	641	stage iva	t4	nx	mx	79.0	female	white	no	head and neck	2011.0	NA	no	head & neck squamous cell carcinoma	NA	NA	NA	not hispanic or latino	79.0	NA	NA	NA	yes	0.0	hard palate	NA	nationwide children's hospital	NA	NA	NA	tcga-qk-a64z-f57954	12b09c4c-5fc3-46bc-bc11-f848fec18df0	canonical	m0	n0	stage ii	t2	21	2	NA	NA	-29037.0	0.0
TCGA-QK-A6IJ-01	TCGA-QK-A6IJ	Emory University - Winship Cancer Inst.	alive	NA	387.0	0	387	stage iii	t2	n1	m0	71.0	male	white	no	head and neck	2013.0	NA	no	head & neck squamous cell carcinoma	40.0	1963.0	1.0	not hispanic or latino	71.0	NA	NA	NA	yes	NA	floor of mouth	NA	nationwide children's hospital	NA	NA	NA	tcga-qk-a6ij-f60297	77ef84bf-bb5b-49b0-be77-fc36fe7a0479	canonical	m0	n0	stage ii	t2	21	5	NA	NA	-25966.0	0.0
TCGA-QK-A6V9-01	TCGA-QK-A6V9	Emory University - Winship Cancer Inst.	alive	NA	833.0	0	833	stage ii	t2	nx	m0	56.0	male	white	no	head and neck	2012.0	NA	no	head & neck squamous cell carcinoma	NA	NA	NA	not hispanic or latino	56.0	NA	NA	NA	no	NA	tonsil	NA	nationwide children's hospital	NA	NA	NA	tcga-qk-a6v9-f63228	9b3f75b0-0efa-497a-be4f-33d7b4b0d3a2	canonical	m0	n0	stage ii	t2	21	4	NA	NA	-20461.0	26.0
TCGA-QK-A8Z8-01	TCGA-QK-A8Z8	Emory University - Winship Cancer Inst.	dead	171.0	NA	1	171	stage ivc	t3	n1	m1	60.0	female	black or african american	no	head and neck	2013.0	NA	no	head & neck squamous cell carcinoma	80.0	NA	NA	not hispanic or latino	60.0	NA	NA	NA	yes	12.0	larynx	NA	nationwide children's hospital	NA	NA	NA	NA	NA	canonical	m1	n1	stage ivc	t3	21	14	NA	NA	-22107.0	NA
TCGA-RS-A6TP-01	TCGA-RS-A6TP	Memorial Sloan Kettering Cancer Center	alive	NA	516.0	0	516	stage ii	t2	n0	m0	58.0	male	white	no	head and neck	2013.0	NA	no	head & neck squamous cell carcinoma	10.0	1980.0	NA	not hispanic or latino	58.0	NA	NA	NA	yes	0.0	tonsil	NA	nationwide children's hospital	NA	NA	NA	tcga-rs-a6tp-f67084	38ff46de-e346-424d-9210-aa66485cd15d	canonical	m0	n0	stage ii	t2	21	30	NA	NA	-21393.0	0.0
TCGA-T2-A6X2-01	TCGA-T2-A6X2	St. University of Colorado Denver	alive	NA	987.0	0	987	stage iii	t3	n0	mx	82.0	male	white	no	head and neck	2011.0	NA	no	head & neck squamous cell carcinoma	25.0	NA	NA	not hispanic or latino	82.0	NA	NA	NA	yes	0.0	alveolar ridge	NA	nationwide children's hospital	NA	NA	NA	NA	NA	canonical	m0	n0	stage iii	t3	21	22	NA	NA	-30013.0	NA
TCGA-T3-A92N-01	TCGA-T3-A92N	Molecular Response	dead	95.0	NA	1	95	stage iva	t2	n2c	mx	79.0	male	black or african american	no	head and neck	2013.0	NA	no	head & neck squamous cell carcinoma	50.0	1963.0	6.0	not hispanic or latino	79.0	NA	NA	NA	no	NA	floor of mouth	NA	nationwide children's hospital	NA	NA	NA	tcga-t3-a92n-f69238	7b6c31a7-c8f8-4568-b3a1-4b4d045277cf	canonical	m1	n1	stage ivc	t1	21	30	NA	NA	-28879.0	NA
TCGA-UF-A719-01	TCGA-UF-A719	Barretos Cancer Hospital	alive	NA	1663.0	0	1663	stage ii	t2	n0	m0	54.0	male	NA	no	head and neck	2009.0	NA	no	head & neck squamous cell carcinoma	NA	NA	0.0	NA	54.0	NA	NA	NA	yes	NA	floor of mouth	NA	nationwide children's hospital	NA	NA	NA	tcga-uf-a719-f64172	85287835-7a60-453d-93ee-5913178ed626	canonical	m0	n0	stage iii	t3	21	26	NA	NA	-19797.0	NA
TCGA-UF-A71A-01	TCGA-UF-A71A	Barretos Cancer Hospital	dead	86.0	NA	1	86	stage iva	t4a	n2c	m0	67.0	male	white	no	head and neck	2009.0	NA	no	head & neck squamous cell carcinoma	NA	NA	9.0	NA	67.0	NA	NA	NA	no	NA	floor of mouth	NA	nationwide children's hospital	NA	NA	primary tumor and metastatic tumor(s)	NA	NA	canonical - plus	m0	n2a	stage iva	t3	21	24	NA	NA	-24623.0	NA
TCGA-WA-A7H4-01	TCGA-WA-A7H4	University of Schleswig-Holstein	alive	NA	443.0	0	443	stage ii	t2	n0	NA	69.0	male	white	no	head and neck	2013.0	NA	no	head & neck squamous cell carcinoma	25.0	1963.0	NA	not hispanic or latino	69.0	NA	NA	NA	NA	NA	oral tongue	NA	nationwide children's hospital	NA	NA	NA	tcga-wa-a7h4-f67065	0a79d6ec-5897-407b-a460-be8f20a8685b	canonical	m0	n0	stage ii	t2	21	9	NA	NA	-25363.0	NA
[truncated: 78 more columns]
